# Supplementary material for: N-(6-Chloro-1-methyl-1H-imidazo[4,5-c]pyridin-4-yl)benzene­sulfonamide
Source: Acta Crystallogr Sect E Struct Rep Online. 2014 Mar 15;70(Pt 4):o445. doi: 10.1107/S1600536814005388 (PMC3998591; doi:10.1107/S1600536814005388)
Supplement: Supplementary file 2 [file e-70-0o445-Isup2.hkl]

#
# h,k,l, Fc-squared, Fo-squared, sigma(Fo-squared) and status flag
#
data_I
_shelx_title ' bks-dg-2041 in P21/c'
_shelx_refln_list_code          4
_shelx_F_calc_maximum      292.18
_exptl_crystal_F_000      1328.00
_reflns_d_resolution_high  0.8409
 
loop_
 _symmetry_equiv_pos_as_xyz
 'x, y, z'
 '-x, y+1/2, -z+1/2'
 '-x, -y, -z'
 'x, -y-1/2, z-1/2'
 
_cell_length_a    13.1045
_cell_length_b    14.7259
_cell_length_c    14.6953
_cell_angle_alpha  90.000
_cell_angle_beta   95.127
_cell_angle_gamma  90.000
 
_shelx_F_squared_multiplier     1.000
 
loop_
 _refln_index_h
 _refln_index_k
 _refln_index_l
 _refln_F_squared_calc
 _refln_F_squared_meas
 _refln_F_squared_sigma
 _refln_observed_status
   2   0   0     7070.87     7098.14     51.86 o
   3   0   0    32067.59    29012.70    203.97 o
   4   0   0     1411.59     1337.59     29.22 o
   5   0   0     1728.07     1625.92     63.97 o
   6   0   0     4078.57     4237.78    101.08 o
   7   0   0      374.91      374.80     16.45 o
   8   0   0    12603.46    12300.54    105.66 o
   9   0   0      702.95      649.24     11.86 o
  10   0   0     1659.90     1680.18     30.76 o
  11   0   0     1848.97     1793.26     32.62 o
  12   0   0     4861.23     4827.10    111.32 o
  13   0   0      726.49      738.46     24.45 o
  14   0   0     1237.56     1114.50     39.96 o
  15   0   0      708.20      726.18     38.02 o
   2   1   0      411.29      417.07      5.20 o
   3   1   0      329.30      270.26      4.40 o
   4   1   0       93.06       70.04      4.18 o
   5   1   0       85.83       82.12      4.82 o
   6   1   0      238.32      197.65      7.16 o
   7   1   0     1381.12     1522.00     12.70 o
   8   1   0      900.50      900.99     13.96 o
   9   1   0      820.08      849.17     10.92 o
  10   1   0      388.03      405.50      7.71 o
  11   1   0      349.44      348.82     11.61 o
  12   1   0      229.40      274.15     25.87 o
  13   1   0      269.20      311.88     17.57 o
  14   1   0       22.31       21.04     15.84 o
  15   1   0        0.86       15.31     16.35 o
   0   2   0     1519.53     1468.68     31.32 o
   1   2   0     1834.22     1937.75     10.88 o
   2   2   0    11375.63    11219.30     59.87 o
   3   2   0     4607.41     4581.24     41.44 o
   4   2   0      791.48      759.21      9.20 o
   5   2   0    10023.74     9668.55    152.21 o
   6   2   0       24.25       23.00      6.48 o
   7   2   0     8822.86     8373.76     70.53 o
   8   2   0       32.72       33.72      8.35 o
   9   2   0      370.59      380.34      9.73 o
  10   2   0     1366.01     1306.93     33.13 o
  11   2   0      617.13      596.01     13.55 o
  12   2   0      355.86      337.81     16.62 o
  13   2   0       72.93       83.29     15.06 o
  14   2   0        2.79        0.00     15.06 o
  15   2   0        2.85        6.13     15.66 o
   1   3   0    42029.50    40153.23    395.56 o
   2   3   0     6704.77     6988.72     52.26 o
   3   3   0      392.67      438.34      6.06 o
   4   3   0       21.14       10.18      3.25 o
   5   3   0      405.31      341.33      7.08 o
   6   3   0      304.97      388.04      6.63 o
   7   3   0       65.01       53.47      3.66 o
   8   3   0      267.49      256.49      9.37 o
   9   3   0      338.48      324.13     11.08 o
  10   3   0     3678.08     3385.67     31.37 o
  11   3   0        0.16        0.00     10.43 o
  12   3   0        8.56        3.21     11.09 o
  13   3   0      969.09      929.47     23.09 o
  14   3   0       61.51       49.97     15.67 o
  15   3   0       10.78        2.52     16.13 o
   0   4   0     4065.05     4179.88     70.11 o
   1   4   0      449.82      475.43      6.26 o
   2   4   0     5909.44     6021.61     56.45 o
   3   4   0     5032.87     5322.00     51.18 o
   4   4   0      445.08      504.36      8.81 o
   5   4   0     2830.45     2734.73     28.74 o
   6   4   0     1254.39     1320.49     16.25 o
   7   4   0        0.34        4.71      3.85 o
   8   4   0        1.59        1.81      3.39 o
   9   4   0       39.71       32.73      9.63 o
  10   4   0      114.23      123.14     11.01 o
  11   4   0      123.82      126.55     11.18 o
  12   4   0      491.61      434.06     13.69 o
  13   4   0      316.07      336.66     16.99 o
  14   4   0      247.12      249.20     17.69 o
  15   4   0        6.19        0.00     24.15 o
   1   5   0      925.60      800.88      9.85 o
   2   5   0        0.56       13.78      3.11 o
   3   5   0      602.41      607.25      9.47 o
   4   5   0     1790.95     1786.96     20.85 o
   5   5   0      435.37      514.02      6.57 o
   6   5   0     6985.47     7143.05     91.25 o
   7   5   0      228.19      257.70      6.61 o
   8   5   0     3674.06     3475.47     55.55 o
   9   5   0     1004.58     1051.38     15.69 o
  10   5   0      323.02      280.35     15.58 o
  11   5   0       27.03       18.26     10.71 o
  12   5   0      328.57      315.68     13.38 o
  13   5   0       19.11       16.23     14.45 o
  14   5   0       67.33       76.85     22.87 o
   0   6   0     1396.67     1606.08     20.00 o
   1   6   0       50.42       75.31      4.01 o
   2   6   0      209.48      219.71      6.59 o
   3   6   0      224.39      289.42      4.72 o
   4   6   0      128.50      141.30      4.03 o
   5   6   0     1019.69     1007.91     15.58 o
   6   6   0       17.74        2.70      4.78 o
   7   6   0      213.91      250.41      8.35 o
   8   6   0        7.31       16.62      5.75 o
   9   6   0     4836.18     4499.90     63.90 o
  10   6   0      179.90      188.67     11.76 o
  11   6   0      186.68      145.84     12.58 o
  12   6   0       89.83       79.57     15.39 o
  13   6   0      261.98      209.70     23.56 o
  14   6   0        0.76       12.70     22.54 o
   1   7   0     6281.03     6599.58     80.73 o
   2   7   0      557.96      644.09     12.70 o
   3   7   0     2351.21     2389.37     34.19 o
   4   7   0      415.30      333.83      6.87 o
   5   7   0     1035.91     1160.95     18.83 o
   6   7   0      560.63      597.28     10.86 o
   7   7   0        0.07        0.00      5.25 o
   8   7   0     1228.33     1250.62     15.33 o
   9   7   0      127.09      127.82     13.23 o
  10   7   0       22.37       14.82     10.31 o
  11   7   0      164.54      137.48     16.31 o
  12   7   0       19.75       20.23     14.21 o
  13   7   0       58.64       48.80     22.41 o
  14   7   0       62.49       87.57     24.67 o
   0   8   0     3394.78     3938.64     56.72 o
   1   8   0     3783.40     4504.45     85.57 o
   2   8   0     4310.49     4358.72     52.15 o
   3   8   0      475.07      531.04     10.70 o
   4   8   0      314.80      345.39      6.04 o
   5   8   0      362.85      367.52      7.33 o
   6   8   0      175.90      176.06      8.56 o
   7   8   0     2132.17     2191.45     41.14 o
   8   8   0      912.28      859.98     36.70 o
   9   8   0     1185.71     1237.70     31.00 o
  10   8   0      733.92      769.77     29.14 o
  11   8   0       18.56       19.57     15.55 o
  12   8   0        5.21        6.95     16.55 o
  13   8   0        7.72        0.00     16.13 o
   1   9   0        9.26        8.41      3.93 o
   2   9   0       43.16       50.81      3.58 o
   3   9   0     1438.58     1240.55     18.88 o
   4   9   0      459.93      453.88      8.97 o
   5   9   0        0.14        0.00      3.37 o
   6   9   0      894.80      838.50     18.87 o
   7   9   0     1013.04     1095.83     30.89 o
   8   9   0       12.55        0.00     17.81 o
   9   9   0        0.55        0.00     16.58 o
  10   9   0       37.30       38.83     16.49 o
  11   9   0     1723.09     1854.01     37.33 o
  12   9   0        1.26        0.00     16.99 o
  13   9   0       57.77       63.23     17.67 o
   0  10   0      368.70      398.89     15.76 o
   1  10   0      451.96      516.18      8.14 o
   2  10   0        0.43        1.40      2.90 o
   3  10   0       25.74       28.06      5.05 o
   4  10   0      355.72      281.12     11.83 o
   5  10   0        0.06        0.00      3.36 o
   6  10   0       15.20        0.00     20.51 o
   7  10   0      377.88      321.86     17.53 o
   8  10   0      126.27      101.99     20.92 o
   9  10   0      219.00      223.35     16.61 o
  10  10   0      172.24      162.08     16.86 o
  11  10   0       24.12       35.24     17.11 o
  12  10   0        1.10        0.00     16.11 o
   1  11   0      137.01      145.09      4.98 o
   2  11   0     1209.78     1285.88     42.90 o
   3  11   0     1387.41     1402.75     24.43 o
   4  11   0     2088.09     2110.85     21.12 o
   5  11   0       56.45       42.37     14.35 o
   6  11   0       56.95       45.35     14.15 o
   7  11   0     1294.38     1344.58     40.20 o
   8  11   0        0.30        7.67     16.89 o
   9  11   0      416.58      382.93     20.02 o
  10  11   0      417.25      423.84     20.75 o
  11  11   0        1.56        1.32     17.84 o
  12  11   0        1.27        1.73     17.60 o
   0  12   0     1003.38      911.61     23.57 o
   1  12   0      932.14      926.69     25.88 o
   2  12   0     1239.02     1207.68     34.42 o
   3  12   0      293.64      293.37     12.66 o
   4  12   0       30.57       40.86     11.50 o
   5  12   0       80.21       81.73     14.09 o
   6  12   0      168.79      158.19     21.01 o
   7  12   0      368.26      370.40     23.46 o
   8  12   0      355.08      355.87     19.18 o
   9  12   0       29.64       19.88     15.56 o
  10  12   0      186.84      200.07     17.81 o
  11  12   0      280.48      278.09     22.42 o
   1  13   0        8.80       13.01     12.29 o
   2  13   0       76.23       88.77      9.56 o
   3  13   0       46.33       44.22     15.28 o
   4  13   0       24.85       40.62     15.53 o
   5  13   0       68.84       95.78     19.99 o
   6  13   0       70.11       64.18     18.94 o
   7  13   0        6.79        6.22     19.64 o
   8  13   0        7.93        7.78     16.66 o
   9  13   0        0.44        4.97     16.72 o
  10  13   0       51.35       31.76     18.35 o
   0  14   0      303.87      304.26     20.83 o
   1  14   0        0.01        0.00     12.57 o
   2  14   0     1057.07     1041.03     22.60 o
   3  14   0     1600.36     1528.84     38.25 o
   4  14   0      233.50      282.34     18.67 o
   5  14   0     3393.13     3545.13     86.16 o
   6  14   0       32.03       36.80     21.91 o
   7  14   0       94.15      102.50     17.44 o
   8  14   0       86.32       88.77     18.44 o
   9  14   0      862.77      997.73     31.55 o
   1  15   0      261.57      231.09     14.50 o
   2  15   0     1108.54     1083.09     22.18 o
   3  15   0      308.51      288.93     15.98 o
   4  15   0       40.09       48.06     15.56 o
   5  15   0        4.36       21.71     16.32 o
   6  15   0      505.15      501.92     21.11 o
   7  15   0       11.63       13.83     17.85 o
   8  15   0        1.88        4.46     18.44 o
   0  16   0        3.74        0.00     20.20 o
   1  16   0       33.33       41.28     13.91 o
   2  16   0      179.31      182.91     17.82 o
   3  16   0        0.29        0.00     11.88 o
   4  16   0      205.84      214.99     16.09 o
   5  16   0       96.05      111.52     17.25 o
   6  16   0       44.59       51.16     16.56 o
   1  17   0      783.36      838.81     21.37 o
   2  17   0      156.59      134.69     14.32 o
   3  17   0      304.96      336.55     17.15 o
 -15   1   1        9.11        0.00     17.49 o
 -14   1   1      298.23      268.02     18.08 o
 -13   1   1       46.52       44.65     15.28 o
 -12   1   1       18.49       17.54     13.70 o
 -11   1   1      325.66      292.69      9.29 o
 -10   1   1       19.69       15.07      3.51 o
  -9   1   1      354.82      319.57      5.30 o
  -8   1   1      537.73      555.68      6.00 o
  -7   1   1     4592.43     4297.62     46.63 o
  -6   1   1      227.21      208.04      6.46 o
  -5   1   1     2165.70     2029.27     39.20 o
  -4   1   1     3062.67     3193.15     52.58 o
  -3   1   1     1611.10     1638.96     18.54 o
  -2   1   1       30.77       37.82      2.11 o
   2   1   1     1505.03     1463.18     13.65 o
   3   1   1    19401.15    19257.81    208.71 o
   4   1   1      231.97      251.71      5.76 o
   5   1   1      258.68      306.68      8.92 o
   6   1   1     5136.37     5266.73     23.67 o
   7   1   1      769.53      713.10     18.52 o
   8   1   1     1786.38     1662.00     18.75 o
   9   1   1      112.02      100.26     10.72 o
  10   1   1       51.72       43.40      9.70 o
  11   1   1       31.07       31.46     10.05 o
  12   1   1      465.91      474.44     17.25 o
  13   1   1       70.19       76.16     15.84 o
  14   1   1       66.45       61.00     15.68 o
  15   1   1      533.35      608.26     27.85 o
 -15   2   1        1.21        0.00     16.38 o
 -14   2   1      853.77      877.18     28.82 o
 -13   2   1       78.74       79.36     14.55 o
 -12   2   1       53.25       31.20     14.31 o
 -11   2   1       95.46       89.55      9.62 o
 -10   2   1     1045.80     1028.15     14.20 o
  -9   2   1      119.50      102.54      8.92 o
  -8   2   1     1593.01     1691.17     15.25 o
  -7   2   1      546.31      507.40     15.66 o
  -6   2   1     9477.52     9136.77     58.55 o
  -5   2   1     1701.40     1866.02     31.39 o
  -4   2   1       26.43       22.13      3.53 o
  -3   2   1      736.97      631.98     11.02 o
  -2   2   1     6560.84     6748.04     56.04 o
  -1   2   1      234.47      263.49      4.66 o
   0   2   1     1471.20     1598.97     16.71 o
   1   2   1    13390.75    13184.60    103.56 o
   2   2   1     6063.31     6011.20     53.24 o
   3   2   1     4632.71     4550.04     70.59 o
   4   2   1       83.73      121.46      4.48 o
   5   2   1      535.45      529.52     11.25 o
   6   2   1     3440.57     3455.73     23.03 o
   7   2   1      253.92      240.94     11.04 o
   8   2   1     2584.31     2657.73     23.82 o
   9   2   1      204.88      196.06     12.59 o
  10   2   1      228.67      213.04     11.47 o
  11   2   1     1031.09      996.38     16.14 o
  12   2   1        0.38        6.61     13.23 o
  13   2   1       77.14       96.02     19.35 o
  14   2   1      487.29      512.65     20.44 o
  15   2   1       60.54       67.48     18.36 o
 -15   3   1       35.66       39.89     16.63 o
 -14   3   1      848.46      912.35     21.97 o
 -13   3   1       30.74       25.47     15.06 o
 -12   3   1      686.98      682.25     19.07 o
 -11   3   1       14.28       16.86      9.68 o
 -10   3   1      868.60      819.90     13.98 o
  -9   3   1        4.32        0.00      8.86 o
  -8   3   1     4030.52     3883.43     40.07 o
  -7   3   1     2576.36     2430.50     16.88 o
  -6   3   1     3213.22     3309.50     17.85 o
  -5   3   1     9031.69     9133.16    160.78 o
  -4   3   1    23772.20    25040.16    212.67 o
  -3   3   1      216.63      200.85      3.88 o
  -2   3   1    34921.01    35067.19    438.86 o
  -1   3   1     5069.08     5161.37     48.14 o
   0   3   1    12338.41    12311.39     85.99 o
   1   3   1     2303.45     2206.08     17.54 o
   2   3   1     4823.37     4880.10     45.12 o
   3   3   1     3603.14     3589.47     44.79 o
   4   3   1       24.76       25.51      4.66 o
   5   3   1     5395.49     5539.73     36.40 o
   6   3   1     1548.94     1556.70     31.16 o
   7   3   1     1761.65     1838.64     30.60 o
   8   3   1     6536.26     6500.64     56.80 o
   9   3   1      401.59      410.61     12.04 o
  10   3   1     1451.67     1375.83     27.04 o
  11   3   1       27.18       23.66     11.34 o
  12   3   1        1.09        0.00     10.68 o
  13   3   1        0.00        0.00     14.95 o
  14   3   1       53.81       51.77     15.03 o
  15   3   1       11.91        1.28     16.15 o
 -15   4   1       22.22       25.09     22.44 o
 -14   4   1       47.01       44.38     15.27 o
 -13   4   1      183.84      178.52     15.84 o
 -12   4   1      156.68      156.18     11.38 o
 -11   4   1       61.94       82.77     10.99 o
 -10   4   1       27.89       28.46     10.49 o
  -9   4   1       38.38       33.55      9.60 o
  -8   4   1      863.64      788.28     12.48 o
  -7   4   1      383.05      368.90      9.47 o
  -6   4   1     3391.32     3319.32     20.70 o
  -5   4   1     1968.53     2095.36     39.25 o
  -4   4   1      225.23      204.73      7.65 o
  -3   4   1     1178.22     1175.82     17.60 o
  -2   4   1      160.03      163.97      4.66 o
  -1   4   1     2796.54     3029.18     29.77 o
   0   4   1       32.18       18.68      3.52 o
   1   4   1     9628.22     9995.89     79.06 o
   2   4   1     7224.12     6859.25     94.37 o
   3   4   1    20498.97    21449.19    304.39 o
   4   4   1       87.61      100.04      4.72 o
   5   4   1      418.47      450.46     11.57 o
   6   4   1      976.56      916.78     16.64 o
   7   4   1       79.32       96.95      5.79 o
   8   4   1      299.80      306.70      7.11 o
   9   4   1      383.45      374.34      7.61 o
  10   4   1      449.99      447.49     13.79 o
  11   4   1      167.40      158.13     12.36 o
  12   4   1       79.71       63.51     11.61 o
  13   4   1      118.59      117.90     15.14 o
  14   4   1       50.23       48.50     14.97 o
  15   4   1       14.97       11.73     23.18 o
 -14   5   1       32.43       22.68     20.01 o
 -13   5   1      251.36      258.39     25.45 o
 -12   5   1      213.98      203.87     12.13 o
 -11   5   1      409.45      383.61     12.74 o
 -10   5   1      404.87      395.94     12.71 o
  -9   5   1     3901.45     3941.04     28.57 o
  -8   5   1      177.96      203.84     16.29 o
  -7   5   1     1249.04     1207.11     19.50 o
  -6   5   1      268.41      274.07      9.07 o
  -5   5   1     2765.93     3080.32     42.70 o
  -4   5   1      979.06     1137.49     27.41 o
  -3   5   1     4381.13     4466.16     69.01 o
  -2   5   1        1.68        0.00      4.55 o
  -1   5   1      602.42      518.50      7.67 o
   0   5   1      163.48      165.84      3.99 o
   1   5   1     1901.75     1908.93     18.31 o
   2   5   1     1043.83     1134.22     14.82 o
   3   5   1     3499.85     3571.21     31.07 o
   4   5   1      285.58      375.70      8.43 o
   5   5   1     7503.91     7675.20     74.27 o
   6   5   1      562.24      561.51      6.76 o
   7   5   1      387.67      362.95      9.16 o
   8   5   1      306.05      320.91      7.67 o
   9   5   1     1177.57     1155.92     21.96 o
  10   5   1      647.53      616.58     14.71 o
  11   5   1        2.13        4.94     11.43 o
  12   5   1       57.65       54.16     12.06 o
  13   5   1      151.22      145.63     15.76 o
  14   5   1       36.93       54.77     20.53 o
 -14   6   1      316.87      333.59     25.71 o
 -13   6   1      814.57      856.77     40.08 o
 -12   6   1      399.51      403.25     17.97 o
 -11   6   1      764.32      816.72     15.65 o
 -10   6   1     1169.04     1182.52     16.40 o
  -9   6   1       41.59       46.02      9.16 o
  -8   6   1     1403.90     1341.05     18.77 o
  -7   6   1      602.57      587.03     12.59 o
  -6   6   1      399.77      434.48     10.04 o
  -5   6   1     4756.94     4786.07     71.32 o
  -4   6   1        5.72        7.04      4.41 o
  -3   6   1     6223.99     6127.19     26.30 o
  -2   6   1     2371.09     2567.53     36.11 o
  -1   6   1     7974.65     7949.60    113.62 o
   0   6   1        5.73        4.31      3.25 o
   1   6   1     2395.36     2200.95     23.18 o
   2   6   1      973.12      900.80     10.43 o
   3   6   1     3473.27     3666.73     58.31 o
   4   6   1     1515.19     1393.03     10.38 o
   5   6   1     1159.71     1390.66     18.92 o
   6   6   1     3192.38     3582.58     55.00 o
   7   6   1     1102.45     1078.60     22.70 o
   8   6   1        3.76        6.78      6.14 o
   9   6   1     2114.87     2045.49     28.01 o
  10   6   1        0.19        0.00     11.29 o
  11   6   1     1135.73     1137.06     31.45 o
  12   6   1      261.74      260.03     19.99 o
  13   6   1      684.97      736.71     51.10 o
  14   6   1      547.29      578.48     47.94 o
 -14   7   1        1.23        7.78     23.50 o
 -13   7   1       10.63        0.00     23.71 o
 -12   7   1        1.85        2.97     14.87 o
 -11   7   1      101.51      104.81     14.31 o
 -10   7   1        5.66       16.80     14.20 o
  -9   7   1      746.69      747.74     19.84 o
  -8   7   1      128.66      139.65      9.13 o
  -7   7   1      535.62      549.88     17.43 o
  -6   7   1      384.56      354.42      7.63 o
  -5   7   1        7.50        2.33      4.95 o
  -4   7   1       97.57       99.02      4.42 o
  -3   7   1      105.09       72.11      8.07 o
  -2   7   1     5450.02     5378.67     52.97 o
  -1   7   1     8112.14     8566.56     73.81 o
   0   7   1     1005.55     1107.73     13.21 o
   1   7   1     2129.81     2434.86     23.27 o
   2   7   1     3619.71     3884.07     67.03 o
   3   7   1      318.14      302.72      6.99 o
   4   7   1     1996.20     2015.43     20.13 o
   5   7   1     1209.66     1289.09     12.01 o
   6   7   1      651.07      674.61     14.44 o
   7   7   1     1220.60     1318.28     17.66 o
   8   7   1      251.46      229.99      8.60 o
   9   7   1     1599.51     1604.39     35.89 o
  10   7   1      265.21      268.37     12.45 o
  11   7   1      109.76      122.89     16.41 o
  12   7   1      161.68      160.20     17.61 o
  13   7   1     1077.91     1118.10     40.11 o
  14   7   1       85.53       85.00     24.01 o
 -13   8   1      342.53      375.09     19.83 o
 -12   8   1      918.69      943.06     32.54 o
 -11   8   1        6.56       12.19     14.96 o
 -10   8   1     1437.82     1508.62     25.42 o
  -9   8   1      505.62      551.39     18.92 o
  -8   8   1     3376.29     3282.92     31.91 o
  -7   8   1      519.81      533.16     11.72 o
  -6   8   1     1395.50     1428.01     34.00 o
  -5   8   1     3637.48     4042.58     68.12 o
  -4   8   1      122.56       91.99      9.13 o
  -3   8   1        0.29        3.86      7.70 o
  -2   8   1      619.56      658.16      9.41 o
  -1   8   1      160.48      211.62      8.11 o
   0   8   1     2682.06     2555.72     24.75 o
   1   8   1     1105.41     1036.25     11.36 o
   2   8   1      304.82      272.65      7.16 o
   3   8   1      261.49      332.69      9.07 o
   4   8   1     9833.41     9905.46     55.25 o
   5   8   1        1.88       13.77      6.46 o
   6   8   1      726.29      750.52      8.43 o
   7   8   1       10.14       18.04      6.37 o
   8   8   1      352.02      366.23     12.34 o
   9   8   1      612.24      635.04     31.79 o
  10   8   1       12.34       12.82     16.12 o
  11   8   1       32.58       23.25     15.53 o
  12   8   1      319.10      315.12     22.09 o
  13   8   1      127.80      128.61     18.09 o
 -13   9   1       79.36       50.37     17.52 o
 -12   9   1        0.83        4.02     15.89 o
 -11   9   1      110.76      114.92     16.83 o
 -10   9   1       44.95       44.65     19.67 o
  -9   9   1       59.39       54.37     15.40 o
  -8   9   1        0.05       16.33     15.25 o
  -7   9   1     2066.68     1870.28     25.01 o
  -6   9   1      197.51      202.11      8.28 o
  -5   9   1      738.68      678.73      6.90 o
  -4   9   1     3622.72     3521.38     55.78 o
  -3   9   1       98.49      121.38      9.10 o
  -2   9   1        1.94        6.41      6.18 o
  -1   9   1      560.95      565.34      9.92 o
   0   9   1      841.87      771.81     18.41 o
   1   9   1      130.55      120.20      5.52 o
   2   9   1        0.63        2.55      4.24 o
   3   9   1       16.74       14.62      7.11 o
   4   9   1     2013.87     1996.46     33.20 o
   5   9   1     1788.96     1696.09     43.92 o
   6   9   1      374.97      372.30      7.78 o
   7   9   1     2132.02     2297.64     34.53 o
   8   9   1      486.61      420.46     18.86 o
   9   9   1       41.89       20.01     15.09 o
  10   9   1       65.68       65.41     16.76 o
  11   9   1       72.91       56.90     17.52 o
  12   9   1      108.75      108.10     18.83 o
  13   9   1      291.86      288.52     19.84 o
 -12  10   1       94.64      108.22     18.27 o
 -11  10   1      100.05      111.91     18.33 o
 -10  10   1       89.88       72.50     20.77 o
  -9  10   1       16.91       22.82     16.19 o
  -8  10   1       44.47       43.16     15.11 o
  -7  10   1      217.06      206.71     17.06 o
  -6  10   1      576.66      564.47      7.79 o
  -5  10   1      324.85      327.15     12.63 o
  -4  10   1       52.99       43.39      9.66 o
  -3  10   1     2256.22     2108.93     58.73 o
  -2  10   1       44.75       65.61      8.80 o
  -1  10   1     2504.41     2470.04     35.90 o
   0  10   1      300.30      319.74      6.42 o
   1  10   1      492.58      497.63     12.71 o
   2  10   1      398.10      433.38     10.78 o
   3  10   1      637.37      624.08     13.95 o
   4  10   1       20.95       18.60      4.61 o
   5  10   1       14.80        4.97      4.72 o
   6  10   1      156.75      153.63     16.50 o
   7  10   1     1489.95     1499.74     25.29 o
   8  10   1       77.48       91.40     17.04 o
   9  10   1       74.72       72.53     17.69 o
  10  10   1      202.67      192.83     17.86 o
  11  10   1      612.94      583.19     29.38 o
  12  10   1      199.60      225.93     19.83 o
 -12  11   1      660.11      744.36     23.96 o
 -11  11   1      118.46      142.80     18.81 o
 -10  11   1      934.19      988.06     51.11 o
  -9  11   1     1883.18     1971.38     35.28 o
  -8  11   1       34.09       37.17     14.47 o
  -7  11   1      438.66      430.90     18.80 o
  -6  11   1      187.74      196.05     15.80 o
  -5  11   1     2069.90     2068.13     30.07 o
  -4  11   1     2584.97     2529.45     34.94 o
  -3  11   1     2143.75     2161.74     39.22 o
  -2  11   1     1816.38     1857.43     48.20 o
  -1  11   1      384.54      394.58      9.01 o
   0  11   1     6030.45     5860.20     89.12 o
   1  11   1      487.30      446.10     10.04 o
   2  11   1      574.62      624.69     22.97 o
   3  11   1     5347.94     5408.81    115.67 o
   4  11   1      624.48      592.21     13.21 o
   5  11   1     2433.71     2123.47     38.97 o
   6  11   1      336.61      289.63     11.29 o
   7  11   1       51.92       67.63     16.21 o
   8  11   1      305.37      288.72     18.57 o
   9  11   1      194.09      193.16     18.84 o
  10  11   1      681.13      709.25     29.62 o
  11  11   1        0.95        6.76     16.87 o
 -11  12   1       12.60        0.00     17.41 o
 -10  12   1      741.56      743.22     23.83 o
  -9  12   1      125.18      144.83     20.35 o
  -8  12   1        7.50        7.28     14.58 o
  -7  12   1       15.10       14.97     15.41 o
  -6  12   1     1907.76     1939.63     33.06 o
  -5  12   1       17.23       18.86     12.00 o
  -4  12   1      325.31      298.40     12.84 o
  -3  12   1      217.16      163.99      9.49 o
  -2  12   1       47.51       39.03      6.07 o
  -1  12   1       18.16       11.49      8.26 o
   0  12   1       37.90       46.33      7.88 o
   1  12   1     1954.11     1914.65     49.02 o
   2  12   1     3777.87     4074.39    115.86 o
   3  12   1      861.85      871.90     21.54 o
   4  12   1      259.19      220.26     32.84 o
   5  12   1       28.73       16.75     14.85 o
   6  12   1      236.28      232.85     17.27 o
   7  12   1       21.13       15.15     15.65 o
   8  12   1      401.21      399.75     19.64 o
   9  12   1        3.67        0.00     17.09 o
  10  12   1       27.94       31.27     18.58 o
  11  12   1      110.41      107.33     20.15 o
 -10  13   1        3.21        0.52     17.32 o
  -9  13   1      192.00      201.66     24.83 o
  -8  13   1       29.06       12.00     20.31 o
  -7  13   1       46.14       56.65     16.25 o
  -6  13   1      145.90      160.98     15.89 o
  -5  13   1        1.19        3.89     12.20 o
  -4  13   1      306.58      315.39     13.76 o
  -3  13   1        3.65        6.63     10.90 o
  -2  13   1      873.44      804.48     16.68 o
  -1  13   1       46.36       41.50      6.99 o
   0  13   1       23.24       18.10      7.03 o
   1  13   1      327.73      346.59      8.43 o
   2  13   1       18.54       23.97     11.48 o
   3  13   1      272.92      258.47     13.65 o
   4  13   1      577.43      574.06     26.63 o
   5  13   1        2.69        0.00     14.05 o
   6  13   1      118.55       89.05     17.10 o
   7  13   1       74.48       99.67     17.26 o
   8  13   1       15.03        9.04     17.28 o
   9  13   1        1.36        0.00     15.26 o
  10  13   1      119.98      165.26     19.94 o
  -9  14   1        5.31        5.47     18.62 o
  -8  14   1       91.55       85.69     21.33 o
  -7  14   1      204.83      170.40     20.62 o
  -6  14   1       67.08       58.06     15.26 o
  -5  14   1     1814.31     1865.47     23.48 o
  -4  14   1      395.30      397.03     15.26 o
  -3  14   1     1674.34     1609.46     41.36 o
  -2  14   1      576.56      561.76     25.79 o
  -1  14   1     2423.47     2269.51     32.44 o
   0  14   1      969.98      839.90     26.27 o
   1  14   1       57.03       65.91     10.22 o
   2  14   1       35.59       28.57     10.40 o
   3  14   1      849.08      830.63     19.00 o
   4  14   1      949.24      963.06     23.08 o
   5  14   1      472.32      525.18     21.57 o
   6  14   1        3.09        3.12     15.20 o
   7  14   1       77.36       98.12     16.57 o
   8  14   1       17.04       43.26     18.74 o
   9  14   1      395.68      457.77     35.93 o
  -8  15   1       86.07      102.92     18.96 o
  -7  15   1      349.84      387.80     26.79 o
  -6  15   1       82.48       65.48     20.72 o
  -5  15   1       18.47       18.49     14.86 o
  -4  15   1      710.79      650.69     17.93 o
  -3  15   1       59.88       51.16     13.83 o
  -2  15   1      568.04      537.09     17.46 o
  -1  15   1       22.85       14.88     13.01 o
   0  15   1       35.76       36.95     12.94 o
   1  15   1      135.39      117.33     13.80 o
   2  15   1       64.74       55.18     10.69 o
   3  15   1       12.02       18.23     14.32 o
   4  15   1       72.65       81.14     16.44 o
   5  15   1       28.55       34.84     14.77 o
   6  15   1       84.01       80.71     16.61 o
   7  15   1       53.97       52.50     17.41 o
  -6  16   1      676.59      750.57     39.75 o
  -5  16   1       20.38       27.47     24.81 o
  -4  16   1      338.82      345.33     17.00 o
  -3  16   1      243.22      230.76     15.68 o
  -2  16   1       73.28       87.18     13.86 o
  -1  16   1      162.40      150.93     14.77 o
   0  16   1       42.75       38.94     14.25 o
   1  16   1       22.69       23.14     13.50 o
   2  16   1      607.54      657.39     18.56 o
   3  16   1      148.04      165.81     16.59 o
   4  16   1      291.24      330.34     32.25 o
   5  16   1        2.49        0.00     16.22 o
   6  16   1      659.23      721.61     23.69 o
  -3  17   1       17.42       15.18     14.21 o
  -2  17   1       18.68       22.96     14.80 o
  -1  17   1       69.34       61.26     15.75 o
   0  17   1        0.04        5.18     13.81 o
   1  17   1       74.76       75.31     14.82 o
   2  17   1       40.85       41.19     14.89 o
   3  17   1        7.02        5.09     17.20 o
 -15   0   2      229.98      215.90     29.02 o
 -14   0   2      714.66      744.45     36.65 o
 -13   0   2      276.61      307.98     20.50 o
 -12   0   2     1550.96     1503.19     28.77 o
 -11   0   2      228.27      207.27     17.55 o
 -10   0   2       69.38       87.72     12.90 o
  -9   0   2     6494.42     6006.03     42.40 o
  -8   0   2     7461.98     7261.75     26.42 o
  -7   0   2     4575.39     4873.43     81.62 o
  -6   0   2     3592.87     3327.90     41.49 o
  -5   0   2    16848.78    17911.48    239.02 o
  -4   0   2    37454.88    36862.11    709.79 o
  -3   0   2     8803.14     8950.24    101.28 o
  -2   0   2     1438.75     1606.04     16.49 o
  -1   0   2    54842.66    53985.39   1204.31 o
   0   0   2      753.90      815.16      7.58 o
   1   0   2    48209.11    44315.02    674.81 o
   2   0   2    15038.08    15432.42    178.52 o
   3   0   2    13770.39    13496.93     59.48 o
   4   0   2    28123.10    27309.79    442.17 o
   5   0   2      143.60      147.71      8.83 o
   6   0   2        3.98       45.23     12.86 o
   7   0   2       40.74       48.45     14.38 o
   8   0   2     3125.45     3041.19     31.77 o
   9   0   2      164.66      168.47     16.16 o
  10   0   2     5997.42     5670.26     47.06 o
  11   0   2      424.39      397.69     22.43 o
  12   0   2      215.15      231.65     21.46 o
  13   0   2      769.49      759.22     34.94 o
  14   0   2       37.99       28.26     26.87 o
  15   0   2       25.50       42.20     29.19 o
 -15   1   2      105.59      101.04     16.35 o
 -14   1   2       11.97       30.58     15.57 o
 -13   1   2        9.98       18.47     14.89 o
 -12   1   2      163.99      151.19     14.55 o
 -11   1   2       26.66       36.55      7.51 o
 -10   1   2       74.94       58.17      7.16 o
  -9   1   2       93.37      109.42      6.81 o
  -8   1   2      113.58      124.55      6.80 o
  -7   1   2      928.64      833.74     11.23 o
  -6   1   2      609.39      711.83     17.52 o
  -5   1   2      368.49      308.94      7.75 o
  -4   1   2     1761.55     1636.07     26.71 o
  -3   1   2     6605.65     6583.64     58.62 o
  -2   1   2     5502.61     5497.08     36.80 o
  -1   1   2    10307.59    10626.91     60.96 o
   0   1   2      181.33      216.77      3.89 o
   1   1   2      813.49      709.79      8.69 o
   2   1   2     5057.30     4973.05     58.68 o
   3   1   2      695.92      694.92     16.24 o
   4   1   2        0.30        2.88      4.33 o
   5   1   2     1231.28     1323.55     12.86 o
   6   1   2      287.42      370.36     10.34 o
   7   1   2      869.73      898.63     13.60 o
   8   1   2      826.11      753.60     13.55 o
   9   1   2      256.68      207.06     13.29 o
  10   1   2      226.82      223.54     15.46 o
  11   1   2      612.38      605.51     18.92 o
  12   1   2        9.30       16.19     14.99 o
  13   1   2       31.85       26.60     15.37 o
  14   1   2       22.85       22.62     15.23 o
  15   1   2        2.47        6.35     19.42 o
 -15   2   2      172.45      159.59     17.90 o
 -14   2   2        0.99        9.49     15.39 o
 -13   2   2        4.57        6.09     14.08 o
 -12   2   2        2.17        0.00     13.68 o
 -11   2   2     4966.89     4856.95     38.31 o
 -10   2   2       62.07       74.36      9.01 o
  -9   2   2     2608.91     2522.26     36.06 o
  -8   2   2      452.23      446.27      8.84 o
  -7   2   2     1290.62     1150.62     33.22 o
  -6   2   2      896.69      915.91     19.35 o
  -5   2   2     5386.79     5420.99    112.81 o
  -4   2   2     1734.12     1667.88     31.36 o
  -3   2   2    16084.42    16299.61    130.85 o
  -2   2   2     2167.52     2047.43     23.77 o
  -1   2   2    13375.09    13256.05     66.07 o
   0   2   2     1634.68     1666.09      8.94 o
   1   2   2    28791.76    27832.15    146.83 o
   2   2   2      692.69      644.28     12.81 o
   3   2   2     6628.06     6705.54    110.44 o
   4   2   2     1279.26     1265.48     20.89 o
   5   2   2      221.56      153.41      7.59 o
   6   2   2     2281.85     2539.65     34.70 o
   7   2   2      501.15      407.70     13.80 o
   8   2   2      345.56      389.36     13.62 o
   9   2   2      183.49      142.93     13.04 o
  10   2   2       81.15       62.82     13.81 o
  11   2   2     4798.24     4648.70     37.23 o
  12   2   2      175.44      207.60     12.86 o
  13   2   2        5.34        0.00     16.14 o
  14   2   2       12.58        3.68     17.29 o
  15   2   2      250.86      242.51     19.07 o
 -15   3   2      475.24      464.23     25.20 o
 -14   3   2      517.76      533.12     20.04 o
 -13   3   2      228.18      242.57     16.54 o
 -12   3   2      260.62      265.88     15.47 o
 -11   3   2      309.98      295.46     11.53 o
 -10   3   2      132.75      109.72      9.14 o
  -9   3   2     4163.78     3974.41     36.18 o
  -8   3   2      503.81      434.02     10.17 o
  -7   3   2     2164.19     2102.69     25.19 o
  -6   3   2      278.31      269.88      7.14 o
  -5   3   2     1166.09      994.99     20.80 o
  -4   3   2     1194.19     1268.78     21.85 o
  -3   3   2     2865.75     2424.89     33.16 o
  -2   3   2     3755.98     4028.87     52.94 o
  -1   3   2     4625.24     4778.06     36.27 o
   0   3   2    25004.19    23931.69    110.84 o
   1   3   2     9950.25    10046.54    100.26 o
   2   3   2      333.72      294.91      8.52 o
   3   3   2      825.98      843.37     11.79 o
   4   3   2        1.34        0.54      4.69 o
   5   3   2       11.45        3.35      6.95 o
   6   3   2        8.55       40.58      7.85 o
   7   3   2       33.90       50.01     10.25 o
   8   3   2      125.42      118.85     11.45 o
   9   3   2     4290.93     3945.83     40.94 o
  10   3   2      133.07      157.01     12.24 o
  11   3   2      145.13      144.01     12.14 o
  12   3   2      280.77      238.58     13.17 o
  13   3   2      297.09      294.48     16.67 o
  14   3   2       63.23       44.50     16.62 o
  15   3   2       42.39       54.17     17.72 o
 -15   4   2       59.42       49.13     19.91 o
 -14   4   2        5.64        8.32     20.81 o
 -13   4   2      115.11       90.61     14.69 o
 -12   4   2       31.29       23.42     10.16 o
 -11   4   2      133.20      133.69     10.78 o
 -10   4   2       27.90       27.07      9.77 o
  -9   4   2      510.88      528.29     11.89 o
  -8   4   2       80.93       54.09      8.09 o
  -7   4   2        2.07        4.32      6.71 o
  -6   4   2     1914.51     1869.16     13.85 o
  -5   4   2       35.42       39.61      3.23 o
  -4   4   2      341.51      398.02      5.60 o
  -3   4   2      244.75      249.57      4.37 o
  -2   4   2     3564.05     3609.19     56.99 o
  -1   4   2    10256.77    10277.36    161.55 o
   0   4   2     2247.23     2185.45     25.87 o
   1   4   2      117.44       87.60      4.17 o
   2   4   2     2353.49     2451.79     37.43 o
   3   4   2      106.23      104.77      5.01 o
   4   4   2     3516.88     3719.07     33.15 o
   5   4   2     1010.27     1144.37     11.89 o
   6   4   2     2883.94     2887.26     28.88 o
   7   4   2       71.96       53.36     13.67 o
   8   4   2      150.57      142.12     12.23 o
   9   4   2      361.32      357.01     12.77 o
  10   4   2       53.10       39.82     11.59 o
  11   4   2       53.19       67.59     12.31 o
  12   4   2      194.46      192.71     12.87 o
  13   4   2       74.76       73.81     16.19 o
  14   4   2       23.42       12.43     16.71 o
 -14   5   2        1.54       10.63     22.62 o
 -13   5   2      221.55      245.32     22.26 o
 -12   5   2      249.37      238.19     12.50 o
 -11   5   2      337.00      361.16     12.99 o
 -10   5   2     2861.91     2778.65     40.40 o
  -9   5   2       19.16       14.35      8.86 o
  -8   5   2     2322.82     2267.69     30.71 o
  -7   5   2     1337.32     1218.69     13.00 o
  -6   5   2     2396.71     2473.92     27.10 o
  -5   5   2     2523.28     2580.18     28.21 o
  -4   5   2       55.14       60.52      4.88 o
  -3   5   2      326.25      278.00      5.87 o
  -2   5   2     5772.73     5395.26     33.09 o
  -1   5   2     1112.35     1047.63     15.49 o
   0   5   2      124.77      121.03      4.19 o
   1   5   2        4.26       13.32      3.77 o
   2   5   2    11266.37    11213.37    132.13 o
   3   5   2    10876.62    11722.08    126.96 o
   4   5   2     7804.55     8256.97     39.88 o
   5   5   2       96.92      140.78      6.23 o
   6   5   2     2533.48     2825.31     44.98 o
   7   5   2      739.04      709.63     10.83 o
   8   5   2        4.76       11.02      6.71 o
   9   5   2      574.44      585.59     14.32 o
  10   5   2     1407.02     1387.07     27.08 o
  11   5   2     1356.82     1337.90     25.38 o
  12   5   2     1468.02     1453.67     34.54 o
  13   5   2       27.92       26.97     15.89 o
  14   5   2      134.18      164.49     29.30 o
 -14   6   2        9.19        2.89     19.41 o
 -13   6   2     1005.00     1077.30     33.00 o
 -12   6   2      276.92      267.76     18.13 o
 -11   6   2      189.22      200.55     11.75 o
 -10   6   2     2008.43     1964.92     30.28 o
  -9   6   2      295.15      271.29     15.72 o
  -8   6   2      649.00      614.32     15.90 o
  -7   6   2       40.79       35.40      5.56 o
  -6   6   2     1758.96     1726.27     30.05 o
  -5   6   2     1393.65     1488.63     21.19 o
  -4   6   2     2017.44     2298.84     14.92 o
  -3   6   2     3330.97     3365.00     34.40 o
  -2   6   2     1197.80     1221.26     27.26 o
  -1   6   2       71.45       70.11      4.32 o
   0   6   2       58.08       62.87      3.94 o
   1   6   2     4546.40     4820.22     68.38 o
   2   6   2      248.85      282.43      6.10 o
   3   6   2     1139.20     1196.83     20.51 o
   4   6   2      134.17      172.84      5.92 o
   5   6   2       34.94       52.88      5.43 o
   6   6   2     1267.45     1220.12     26.81 o
   7   6   2       59.54       64.13      6.84 o
   8   6   2       15.61       16.15      7.23 o
   9   6   2      798.89      822.47     17.61 o
  10   6   2        0.91        4.75     11.18 o
  11   6   2      287.56      282.64     13.70 o
  12   6   2       20.92       11.82     11.99 o
  13   6   2      342.52      357.62     18.80 o
  14   6   2      101.64      100.42     25.44 o
 -14   7   2      116.70      116.32     26.19 o
 -13   7   2       80.40       99.97     21.46 o
 -12   7   2       22.84       13.74     17.12 o
 -11   7   2       53.45       43.79     15.05 o
 -10   7   2      152.08      141.04     15.00 o
  -9   7   2      224.16      272.21     10.11 o
  -8   7   2      525.51      591.11     12.82 o
  -7   7   2      267.73      337.26     11.45 o
  -6   7   2      298.04      310.39      8.51 o
  -5   7   2      760.07      740.43     12.18 o
  -4   7   2     1103.99      975.58     14.56 o
  -3   7   2     1167.50     1188.79     15.93 o
  -2   7   2       22.43       14.50      6.57 o
  -1   7   2     2557.00     2662.45     29.93 o
   0   7   2      504.72      457.40      7.33 o
   1   7   2     1851.23     1903.86     19.86 o
   2   7   2     1273.39     1377.16     27.62 o
   3   7   2      281.67      298.98      7.29 o
   4   7   2      387.95      373.51      9.36 o
   5   7   2        3.59       10.75      5.96 o
   6   7   2      108.91      123.39      7.06 o
   7   7   2      410.08      464.45      8.29 o
   8   7   2      211.85      197.37     11.71 o
   9   7   2       71.16       74.83     11.35 o
  10   7   2      213.51      220.08     12.69 o
  11   7   2      367.82      360.73     14.25 o
  12   7   2        4.21        0.00     16.98 o
  13   7   2       73.35       48.65     17.53 o
 -13   8   2       72.28       69.90     22.79 o
 -12   8   2      191.90      195.58     19.81 o
 -11   8   2       42.21       28.16     14.01 o
 -10   8   2        4.36        9.47     14.52 o
  -9   8   2      281.76      277.74     16.61 o
  -8   8   2      626.47      702.90     29.54 o
  -7   8   2      522.01      482.27     16.98 o
  -6   8   2      740.22      767.99     22.03 o
  -5   8   2       37.99       27.89      3.15 o
  -4   8   2     1405.45     1367.80     32.00 o
  -3   8   2       57.88       26.05      8.40 o
  -2   8   2      877.99      826.48      9.24 o
  -1   8   2       31.91       53.48      5.01 o
   0   8   2      611.26      661.93      8.06 o
   1   8   2     1540.86     1613.39     27.61 o
   2   8   2      545.89      484.09      9.64 o
   3   8   2      957.84      961.54     23.73 o
   4   8   2      598.31      646.03     10.98 o
   5   8   2       20.69       21.66      7.04 o
   6   8   2     2852.51     2841.44     33.16 o
   7   8   2      211.90      217.10      8.47 o
   8   8   2     1307.34     1212.23     25.07 o
   9   8   2      239.48      238.63     12.53 o
  10   8   2      668.49      625.69     23.34 o
  11   8   2      225.02      191.37     18.19 o
  12   8   2       12.86        0.00     16.21 o
  13   8   2        0.00        0.00     17.32 o
 -13   9   2       83.45       97.98     18.33 o
 -12   9   2       19.94       17.06     18.24 o
 -11   9   2       47.10       31.36     16.01 o
 -10   9   2        5.43        5.57     14.42 o
  -9   9   2      867.12      850.94     26.50 o
  -8   9   2      804.78      755.26     19.78 o
  -7   9   2     2517.55     2414.46     27.45 o
  -6   9   2        0.75        0.00      3.68 o
  -5   9   2     1171.29     1210.11     20.68 o
  -4   9   2      231.22      214.13      9.98 o
  -3   9   2     1198.05     1207.98     18.46 o
  -2   9   2      112.11      119.92      4.80 o
  -1   9   2     3659.10     3642.82     51.16 o
   0   9   2      573.58      591.96      6.80 o
   1   9   2      579.08      692.00     10.73 o
   2   9   2       11.50       15.16      4.75 o
   3   9   2      867.77      924.53     23.44 o
   4   9   2       36.10       34.68      7.38 o
   5   9   2      333.57      319.48      9.56 o
   6   9   2      855.76      880.02     19.86 o
   7   9   2     6646.39     6904.72    104.07 o
   8   9   2      226.95      217.42     12.12 o
   9   9   2      587.36      611.64     21.78 o
  10   9   2      533.16      576.01     20.48 o
  11   9   2      305.31      248.35     19.96 o
  12   9   2        0.17        0.00     16.15 o
  13   9   2       34.92        2.66     21.27 o
 -12  10   2      282.90      329.87     19.08 o
 -11  10   2       52.64       36.51     15.31 o
 -10  10   2       33.09       25.31     15.25 o
  -9  10   2       28.04       27.54     14.86 o
  -8  10   2       95.78       90.32     15.95 o
  -7  10   2      414.64      416.76     18.06 o
  -6  10   2     2264.38     2266.59     24.15 o
  -5  10   2      714.54      727.87     16.95 o
  -4  10   2      279.96      306.00     11.77 o
  -3  10   2       73.56       67.44      9.70 o
  -2  10   2       12.32        9.77      4.57 o
  -1  10   2        0.71        0.09      5.49 o
   0  10   2      289.71      286.30     13.70 o
   1  10   2       36.46       26.50      5.20 o
   2  10   2     1520.05     1536.53     28.22 o
   3  10   2       70.98       88.06      6.27 o
   4  10   2       20.03       15.92      5.74 o
   5  10   2        2.81        8.22      7.71 o
   6  10   2     1842.45     1855.36     30.25 o
   7  10   2      607.33      578.28     27.34 o
   8  10   2       67.46       43.08     16.20 o
   9  10   2      604.93      610.59     22.01 o
  10  10   2      354.39      334.41     19.02 o
  11  10   2       78.67       17.03     17.83 o
  12  10   2       55.24       30.66     17.35 o
 -12  11   2      548.09      671.35     41.92 o
 -11  11   2       69.23       84.84     17.68 o
 -10  11   2      448.36      513.28     31.30 o
  -9  11   2      245.79      291.67     18.31 o
  -8  11   2        1.40        0.00     14.75 o
  -7  11   2      304.01      302.56     18.36 o
  -6  11   2     1518.96     1464.75     19.44 o
  -5  11   2      163.96      145.88     12.18 o
  -4  11   2      352.35      372.10     13.60 o
  -3  11   2       26.47       15.26     10.38 o
  -2  11   2        4.20        0.00      4.70 o
  -1  11   2      168.00      149.75      7.90 o
   0  11   2      384.80      343.88      7.62 o
   1  11   2        0.03        0.00      5.54 o
   2  11   2      166.88      187.52      7.14 o
   3  11   2      638.56      651.94     14.35 o
   4  11   2        9.85        4.40      6.19 o
   5  11   2       42.41       20.38      8.17 o
   6  11   2      365.66      340.90     18.25 o
   7  11   2     1884.56     1860.96     40.49 o
   8  11   2      232.11      192.20     23.22 o
   9  11   2        1.39        4.98     16.77 o
  10  11   2       64.52       41.41     16.90 o
  11  11   2       21.72       21.50     19.22 o
 -11  12   2      379.48      433.25     27.99 o
 -10  12   2       46.99       71.70     18.33 o
  -9  12   2      265.25      275.11     18.76 o
  -8  12   2        6.68        0.08     16.29 o
  -7  12   2      175.81      147.84     16.10 o
  -6  12   2     2377.71     2305.92     32.41 o
  -5  12   2      244.84      241.42     13.30 o
  -4  12   2        0.07        0.00     11.41 o
  -3  12   2       34.33       32.58     11.02 o
  -2  12   2     1903.27     1774.36     27.49 o
  -1  12   2      323.08      339.00     12.41 o
   0  12   2      466.35      474.30     14.34 o
   1  12   2     1039.58     1035.02     29.54 o
   2  12   2     1013.22     1033.43     24.81 o
   3  12   2     1026.56     1020.01     13.62 o
   4  12   2       48.17       48.53      7.92 o
   5  12   2      115.45      122.47     15.10 o
   6  12   2     2013.08     2015.71     46.12 o
   7  12   2        9.08        0.45     17.16 o
   8  12   2        5.46        0.00     16.75 o
   9  12   2      150.01      145.96     17.78 o
  10  12   2       14.67       18.19     18.57 o
  11  12   2       93.34       96.50     17.70 o
 -10  13   2      146.24      152.23     24.21 o
  -9  13   2       39.94       34.99     16.29 o
  -8  13   2       10.33        6.01     16.02 o
  -7  13   2      110.19      114.41     17.35 o
  -6  13   2       44.03       42.45     12.62 o
  -5  13   2      698.99      707.21     16.70 o
  -4  13   2      505.66      465.73     15.04 o
  -3  13   2       24.02       15.63      9.99 o
  -2  13   2       67.63       61.33      9.45 o
  -1  13   2       43.87       49.78      7.15 o
   0  13   2       26.63       27.29      7.27 o
   1  13   2       70.76       60.05      7.51 o
   2  13   2     1814.48     1801.11     28.19 o
   3  13   2      248.50      244.14     15.85 o
   4  13   2      693.36      692.91     20.65 o
   5  13   2       90.89      101.91     17.37 o
   6  13   2       25.68       13.47     17.05 o
   7  13   2       59.07       27.96     20.30 o
   8  13   2       15.84        3.51     16.42 o
   9  13   2       40.11       34.82     16.25 o
  10  13   2      419.16      425.56     23.32 o
  -9  14   2      416.22      426.39     22.03 o
  -8  14   2        5.14        3.39     16.66 o
  -7  14   2       66.84       91.57     17.02 o
  -6  14   2       92.86      121.54     13.20 o
  -5  14   2        0.05        1.64     12.54 o
  -4  14   2      991.59      939.97     18.48 o
  -3  14   2      207.11      212.54     11.71 o
  -2  14   2     1703.68     1644.35     46.89 o
  -1  14   2      853.26      766.89     18.12 o
   0  14   2      811.93      817.72     28.03 o
   1  14   2     1682.40     1678.36     38.59 o
   2  14   2       18.87       23.64     12.88 o
   3  14   2      442.14      448.64     23.21 o
   4  14   2     1527.20     1485.85     34.33 o
   5  14   2     1006.26     1048.04     24.74 o
   6  14   2       74.67       66.18     17.97 o
   7  14   2       22.89       12.37     15.84 o
   8  14   2      160.05      179.67     18.89 o
  -7  15   2       34.82       52.33     16.57 o
  -6  15   2      737.59      799.56     19.19 o
  -5  15   2       53.55       50.83     13.49 o
  -4  15   2      117.92      114.22     11.75 o
  -3  15   2     1151.30     1037.58     20.16 o
  -2  15   2      793.56      773.92     24.08 o
  -1  15   2       40.56       13.83     12.54 o
   0  15   2        3.88       11.06     12.64 o
   1  15   2        3.64       22.58     13.93 o
   2  15   2     1412.18     1404.37     25.37 o
   3  15   2        1.48       10.34     15.20 o
   4  15   2      427.54      426.29     18.75 o
   5  15   2        3.62        3.64     16.30 o
   6  15   2       33.20       24.66     16.63 o
   7  15   2       17.60       34.01     17.65 o
  -6  16   2      334.89      332.50     28.88 o
  -5  16   2      119.38      120.22     15.13 o
  -4  16   2      134.73      124.63     14.67 o
  -3  16   2       37.07       36.62     13.94 o
  -2  16   2       19.32       29.81     14.11 o
  -1  16   2        0.09        0.00     13.42 o
   0  16   2      100.39       97.62     14.04 o
   1  16   2       16.48        7.10     13.92 o
   2  16   2        4.30        1.80     17.27 o
   3  16   2       76.19       70.02     17.37 o
   4  16   2       72.63       46.39     15.37 o
   5  16   2       66.75       96.37     17.37 o
  -3  17   2      656.77      674.48     25.76 o
  -2  17   2        9.44        9.27     14.78 o
  -1  17   2      967.36      952.86     33.60 o
   0  17   2      565.09      578.31     20.70 o
   1  17   2       66.71       70.77     16.34 o
   2  17   2      444.96      417.64     21.05 o
   3  17   2       80.66       92.77     17.97 o
 -15   1   3     1181.89     1329.58     26.34 o
 -14   1   3       30.38       24.94     15.28 o
 -13   1   3      119.22      128.44     14.60 o
 -12   1   3        3.50        0.55     11.91 o
 -11   1   3     1551.03     1424.15     17.01 o
 -10   1   3       27.56       31.61     11.04 o
  -9   1   3     1242.10     1131.02     23.41 o
  -8   1   3      285.77      312.43     10.31 o
  -7   1   3        4.44       25.55      8.24 o
  -6   1   3     1909.17     1777.34     31.04 o
  -5   1   3     1148.26     1329.40     19.78 o
  -4   1   3     4990.12     5341.60     57.48 o
  -3   1   3    85366.80    81364.38    948.87 o
  -2   1   3    18471.81    18777.57    193.11 o
  -1   1   3    14393.75    14167.25     69.07 o
   0   1   3      766.78      775.28      4.85 o
   1   1   3     4306.94     4361.66     55.93 o
   2   1   3     2184.93     2369.26     21.54 o
   3   1   3     2891.94     2727.49     52.95 o
   4   1   3     8362.97     9583.84    127.96 o
   5   1   3     5324.12     5320.94     81.47 o
   6   1   3      505.22      583.07     13.67 o
   7   1   3      961.27      869.54     15.83 o
   8   1   3      108.37       84.87     11.44 o
   9   1   3     1914.38     1824.76     37.89 o
  10   1   3       90.98       92.56     15.08 o
  11   1   3      383.16      369.45     17.74 o
  12   1   3      177.32      160.18     17.20 o
  13   1   3        5.54        7.15     16.15 o
  14   1   3       72.36       58.57     20.44 o
  15   1   3       37.25       52.26     20.59 o
 -15   2   3      372.71      415.60     19.41 o
 -14   2   3      217.44      227.83     17.48 o
 -13   2   3       16.51       24.90     13.98 o
 -12   2   3       11.59        5.75     13.37 o
 -11   2   3      100.34       88.49     13.62 o
 -10   2   3     1461.16     1444.35     24.67 o
  -9   2   3     1007.13      950.21     17.30 o
  -8   2   3      210.04      211.58      8.57 o
  -7   2   3       82.63      110.18     14.03 o
  -6   2   3      167.99      192.07      7.14 o
  -5   2   3      529.22      618.82     13.14 o
  -4   2   3     5839.51     6249.35     88.34 o
  -3   2   3     9384.88     9464.47    100.21 o
  -2   2   3    40487.83    40171.07    401.24 o
  -1   2   3      192.02      164.33      3.94 o
   0   2   3    17643.17    17770.40    128.34 o
   1   2   3      628.76      697.13     11.13 o
   2   2   3        8.13       15.25      4.38 o
   3   2   3      125.52      135.52      5.20 o
   4   2   3      616.91      604.63     12.71 o
   5   2   3      561.35      596.52     10.33 o
   6   2   3     1897.08     1989.62     28.63 o
   7   2   3     1156.91      990.52     16.36 o
   8   2   3      321.05      278.35     12.94 o
   9   2   3      538.13      451.44     16.14 o
  10   2   3     1251.30     1191.86     21.99 o
  11   2   3      241.05      228.13     18.76 o
  12   2   3      862.58      809.51     25.06 o
  13   2   3      137.78      119.21     17.09 o
  14   2   3       34.43       34.86     15.84 o
 -15   3   3        5.99        8.88     21.95 o
 -14   3   3      185.40      179.76     16.08 o
 -13   3   3        0.44        0.50     13.68 o
 -12   3   3      131.65      116.37     14.96 o
 -11   3   3       68.59       68.08      9.85 o
 -10   3   3        0.13        6.39      9.06 o
  -9   3   3     3006.55     3016.35     25.41 o
  -8   3   3     4361.39     4219.49     59.39 o
  -7   3   3      921.72      903.47     12.05 o
  -6   3   3     7700.98     7373.86     37.94 o
  -5   3   3     2240.44     2476.55     55.83 o
  -4   3   3     9323.39     9421.16    156.64 o
  -3   3   3     1692.71     1777.57     23.88 o
  -2   3   3     9885.34     9991.20     48.03 o
  -1   3   3    14103.24    14329.96    141.70 o
   0   3   3     7211.06     7485.61     67.01 o
   1   3   3     3841.33     4282.09     77.47 o
   2   3   3     5818.99     5654.78     93.91 o
   3   3   3      175.31      153.38      5.13 o
   4   3   3     4023.87     4018.23     45.20 o
   5   3   3       10.45        5.44      7.36 o
   6   3   3     9976.24    10169.69     87.61 o
   7   3   3      560.32      666.69     15.20 o
   8   3   3       58.30       21.97     11.62 o
   9   3   3      484.28      479.28     16.71 o
  10   3   3      656.36      614.22     19.04 o
  11   3   3      384.28      401.30     17.52 o
  12   3   3      211.99      182.75     14.72 o
  13   3   3      222.68      231.20     18.27 o
  14   3   3      131.13      125.68     18.30 o
 -15   4   3       16.41        5.76     21.31 o
 -14   4   3      251.34      242.21     22.11 o
 -13   4   3        7.24        0.00     12.35 o
 -12   4   3      225.11      215.84     15.01 o
 -11   4   3      179.31      167.34     10.58 o
 -10   4   3       95.96      103.68      9.49 o
  -9   4   3      203.68      206.32      9.79 o
  -8   4   3       63.80       79.53      7.01 o
  -7   4   3        3.12        0.00      6.05 o
  -6   4   3      706.75      595.82     16.94 o
  -5   4   3       20.29       12.77      4.11 o
  -4   4   3       78.04       88.89      4.33 o
  -3   4   3       96.82      107.87      2.89 o
  -2   4   3     5736.73     5684.47     66.60 o
  -1   4   3      448.62      394.08      4.74 o
   0   4   3     1148.70     1245.21     16.62 o
   1   4   3      590.60      643.87      8.58 o
   2   4   3     6433.69     6776.19    116.32 o
   3   4   3     1190.39     1208.61     22.86 o
   4   4   3     1289.42     1522.85     28.54 o
   5   4   3     7296.17     7244.38     56.95 o
   6   4   3     1087.08     1186.84     23.48 o
   7   4   3      730.57      819.95     16.03 o
   8   4   3        9.04        4.03     10.80 o
   9   4   3      398.50      400.43     15.45 o
  10   4   3      419.51      383.74     17.35 o
  11   4   3      331.83      278.81     13.78 o
  12   4   3      349.90      362.83     14.66 o
  13   4   3       17.74        8.79     16.08 o
  14   4   3        1.75        9.69     16.24 o
 -14   5   3       20.08       19.97     21.34 o
 -13   5   3      587.53      651.88     28.14 o
 -12   5   3      320.75      285.10     12.73 o
 -11   5   3      776.35      784.04     22.25 o
 -10   5   3      254.42      234.98     11.16 o
  -9   5   3        3.60        2.92      8.40 o
  -8   5   3       40.69       46.41      7.71 o
  -7   5   3     1823.12     1697.56     17.90 o
  -6   5   3       32.07       30.02      3.49 o
  -5   5   3     2808.47     2864.91     37.45 o
  -4   5   3     2336.38     2387.96     26.37 o
  -3   5   3      122.30      138.80      4.63 o
  -2   5   3     4455.36     4765.15     37.24 o
  -1   5   3      109.11      137.45      6.15 o
   0   5   3      844.46      908.86     13.57 o
   1   5   3     4985.07     4869.06     75.99 o
   2   5   3     4897.74     5429.93     84.32 o
   3   5   3     1324.52     1499.99     32.48 o
   4   5   3        0.03        0.93      6.74 o
   5   5   3     1049.70      976.37     12.22 o
   6   5   3      824.08      819.89     15.34 o
   7   5   3       33.22       37.01     10.45 o
   8   5   3       15.08        7.47     11.15 o
   9   5   3      587.34      579.92     17.69 o
  10   5   3      960.05      958.79     21.25 o
  11   5   3       46.37       64.58     12.68 o
  12   5   3      166.67      163.65     13.45 o
  13   5   3     1091.09     1190.17     25.71 o
  14   5   3      209.70      227.18     18.67 o
 -14   6   3       49.61       95.90     21.54 o
 -13   6   3       42.37       32.83     21.45 o
 -12   6   3      207.04      226.22     15.98 o
 -11   6   3     1590.15     1577.24     24.24 o
 -10   6   3      665.95      662.50     13.53 o
  -9   6   3     2638.01     2561.96     19.90 o
  -8   6   3      374.64      372.03      9.75 o
  -7   6   3     4911.06     4821.59     67.39 o
  -6   6   3        0.08        1.87      3.30 o
  -5   6   3     1741.74     1521.02     15.25 o
  -4   6   3     1760.11     1688.98     17.74 o
  -3   6   3       47.23       19.11      7.76 o
  -2   6   3     1830.14     1944.76     30.36 o
  -1   6   3      535.90      565.16     14.31 o
   0   6   3       22.68       44.21      5.08 o
   1   6   3      588.34      820.14     18.11 o
   2   6   3     1343.57     1496.76     30.57 o
   3   6   3     6238.59     6235.72    141.60 o
   4   6   3      236.51      241.74      8.09 o
   5   6   3     9600.71     9424.20     74.30 o
   6   6   3       11.72       19.07     10.13 o
   7   6   3     2613.40     2580.90     41.17 o
   8   6   3      160.73      124.35     13.07 o
   9   6   3      640.01      624.18     15.70 o
  10   6   3      311.53      340.94     21.87 o
  11   6   3      130.09      146.25     12.92 o
  12   6   3       29.40       24.30     12.33 o
  13   6   3      376.73      411.37     20.84 o
  14   6   3      182.23      172.09     24.72 o
 -14   7   3        6.71       27.55     25.24 o
 -13   7   3        0.94        0.00     20.63 o
 -12   7   3        0.35        0.00     14.91 o
 -11   7   3        4.93        2.16     14.26 o
 -10   7   3        3.10        0.54     13.08 o
  -9   7   3        1.74        0.00     13.54 o
  -8   7   3        5.73        4.03      5.27 o
  -7   7   3      199.73      172.37      7.05 o
  -6   7   3      383.83      387.34     16.48 o
  -5   7   3     1330.26     1249.73     10.82 o
  -4   7   3     1315.40     1415.18     16.44 o
  -3   7   3     1570.34     1800.92     15.91 o
  -2   7   3      744.37      703.53     11.85 o
  -1   7   3     1176.75     1234.12     18.25 o
   0   7   3     5274.31     5489.66     79.34 o
   1   7   3     1235.52     1284.32     28.81 o
   2   7   3      321.00      267.59      6.56 o
   3   7   3     1396.98     1376.19     20.77 o
   4   7   3     2961.58     3222.54     56.05 o
   5   7   3      644.68      702.54     11.09 o
   6   7   3      790.90      787.20     13.77 o
   7   7   3      226.30      243.76     11.49 o
   8   7   3      946.91      925.21     16.59 o
   9   7   3      735.86      780.22     16.59 o
  10   7   3       41.92       34.38     11.82 o
  11   7   3      165.53      157.89     13.15 o
  12   7   3      230.50      257.21     19.43 o
  13   7   3       10.40       13.88     16.96 o
 -13   8   3      345.68      382.26     28.25 o
 -12   8   3      691.14      728.02     21.65 o
 -11   8   3       33.13       36.32     15.25 o
 -10   8   3      248.30      271.41     17.34 o
  -9   8   3      181.88      178.96     15.92 o
  -8   8   3        9.33        6.68     13.50 o
  -7   8   3        1.29        0.00      5.92 o
  -6   8   3      215.04      208.97      6.33 o
  -5   8   3      538.60      537.62     11.63 o
  -4   8   3     2418.69     2376.53     19.03 o
  -3   8   3      745.07      760.72     12.62 o
  -2   8   3       27.25       20.12      4.19 o
  -1   8   3     1033.29     1095.66     14.74 o
   0   8   3     5201.85     4946.78     64.85 o
   1   8   3      100.84       83.70      5.11 o
   2   8   3      108.55       92.45      5.48 o
   3   8   3       10.97       11.25      8.33 o
   4   8   3     1149.91     1161.09     25.50 o
   5   8   3      178.19      190.21      9.53 o
   6   8   3      270.97      279.34     11.57 o
   7   8   3      421.11      407.60     13.23 o
   8   8   3     1335.33     1312.34     30.68 o
   9   8   3       54.75       30.64     11.68 o
  10   8   3      139.65      152.98     13.30 o
  11   8   3        0.04        0.00     16.94 o
  12   8   3      599.77      670.29     21.94 o
  13   8   3       68.79       49.27     17.75 o
 -13   9   3      532.46      601.60     30.42 o
 -12   9   3       78.53       63.42     17.27 o
 -11   9   3      761.35      752.63     22.45 o
 -10   9   3      298.75      234.84     19.69 o
  -9   9   3     1228.03     1180.43     23.21 o
  -8   9   3     2138.51     2061.83     26.93 o
  -7   9   3       66.83       76.77      9.52 o
  -6   9   3     1185.25     1114.62     19.96 o
  -5   9   3     1633.16     1689.50     17.95 o
  -4   9   3       36.52       16.14      9.88 o
  -3   9   3       16.57       16.98      9.35 o
  -2   9   3      870.67      805.07     25.07 o
  -1   9   3      497.64      523.31      8.03 o
   0   9   3      365.62      363.32      7.03 o
   1   9   3     1188.75     1243.46     23.06 o
   2   9   3     1295.12     1315.29     32.38 o
   3   9   3     1950.15     1928.00     36.27 o
   4   9   3     2195.64     2206.55     27.91 o
   5   9   3        0.13        2.70      8.46 o
   6   9   3     2317.23     2275.85     33.68 o
   7   9   3      798.03      800.45     24.43 o
   8   9   3      247.34      260.59     12.93 o
   9   9   3      210.30      204.81     16.56 o
  10   9   3      350.29      333.06     19.19 o
  11   9   3      141.61      169.47     22.57 o
  12   9   3       15.39       14.14     17.73 o
 -12  10   3      104.88       99.65     16.96 o
 -11  10   3       46.05       47.67     17.01 o
 -10  10   3       24.84       29.70     16.32 o
  -9  10   3       88.91       99.76     15.40 o
  -8  10   3        0.46        0.00     15.74 o
  -7  10   3     1183.48     1248.35     17.62 o
  -6  10   3       33.49       26.94     11.11 o
  -5  10   3      947.10      905.05     22.84 o
  -4  10   3      162.12      135.50     11.09 o
  -3  10   3      556.59      551.09     13.26 o
  -2  10   3      421.19      405.28      9.03 o
  -1  10   3      222.38      205.29      6.71 o
   0  10   3     1606.21     1601.61     20.05 o
   1  10   3      365.67      369.32      7.55 o
   2  10   3       76.55       77.57      6.54 o
   3  10   3      331.32      293.77      9.86 o
   4  10   3        5.69        2.95      6.76 o
   5  10   3      164.29      173.67     10.30 o
   6  10   3        3.47       21.19     16.54 o
   7  10   3      267.26      284.60     18.17 o
   8  10   3      482.08      450.52     19.49 o
   9  10   3       20.14       14.33     15.38 o
  10  10   3       71.72       51.38     17.28 o
  11  10   3        0.38        0.00     16.74 o
  12  10   3        1.51        0.00     18.52 o
 -12  11   3       83.85       82.11     19.12 o
 -11  11   3      621.13      679.08     23.23 o
 -10  11   3       12.37        5.63     16.25 o
  -9  11   3      495.01      464.49     19.55 o
  -8  11   3        1.02        0.00     15.15 o
  -7  11   3      245.81      224.29     12.71 o
  -6  11   3      987.32      948.08     20.01 o
  -5  11   3        1.28        0.00     11.35 o
  -4  11   3     5985.51     5961.54     32.68 o
  -3  11   3     1550.12     1523.81     18.33 o
  -2  11   3      682.95      571.21      8.45 o
  -1  11   3     1629.78     1524.65     28.76 o
   0  11   3       43.20       58.34      7.54 o
   1  11   3     3082.26     3016.49     30.83 o
   2  11   3       47.82       38.35      8.73 o
   3  11   3      835.43      831.94     13.52 o
   4  11   3     4168.38     4185.45     60.16 o
   5  11   3      972.64      922.21     15.54 o
   6  11   3      293.84      281.69     16.34 o
   7  11   3      600.41      586.45     21.77 o
   8  11   3     1088.63     1118.50     25.27 o
   9  11   3     1274.93     1312.94     33.97 o
  10  11   3       16.78       13.52     16.81 o
  11  11   3      560.02      568.56     28.09 o
 -11  12   3       20.75       43.67     18.97 o
 -10  12   3      441.74      409.54     20.40 o
  -9  12   3       17.14       14.25     15.72 o
  -8  12   3       35.97       30.80     15.24 o
  -7  12   3       29.70        1.89     11.52 o
  -6  12   3      410.98      363.74     14.43 o
  -5  12   3       59.46       74.93     12.47 o
  -4  12   3       24.03       23.45     11.31 o
  -3  12   3      416.81      402.12     12.13 o
  -2  12   3      697.30      630.00     11.79 o
  -1  12   3       98.60       93.46      7.22 o
   0  12   3      414.67      412.34     14.00 o
   1  12   3       18.52       22.24     10.35 o
   2  12   3       24.94       19.33      9.45 o
   3  12   3      619.70      574.87     13.07 o
   4  12   3        2.70        3.57      9.07 o
   5  12   3        6.31       16.90      8.88 o
   6  12   3      535.63      548.26     20.28 o
   7  12   3      194.87      156.62     16.25 o
   8  12   3       81.10       63.03     18.44 o
   9  12   3       22.74       29.01     18.89 o
  10  12   3       10.73       22.78     19.70 o
 -10  13   3      217.95      241.43     21.92 o
  -9  13   3      106.38      110.30     17.22 o
  -8  13   3      198.29      227.14     18.55 o
  -7  13   3       60.63       72.49     12.47 o
  -6  13   3     1340.14     1398.96     29.66 o
  -5  13   3       31.19       28.33     12.24 o
  -4  13   3      180.36      182.38     11.51 o
  -3  13   3        6.66       14.18     10.17 o
  -2  13   3      302.11      270.44     11.64 o
  -1  13   3      411.90      400.65     11.73 o
   0  13   3       33.90       28.54      7.55 o
   1  13   3      624.52      630.56     22.97 o
   2  13   3     2457.45     2436.12     42.02 o
   3  13   3      160.49      128.20     15.31 o
   4  13   3      355.10      329.51     16.74 o
   5  13   3        0.50        0.00     15.23 o
   6  13   3      203.18      224.58     17.50 o
   7  13   3       41.71       53.11     16.64 o
   8  13   3       31.73       29.92     17.40 o
   9  13   3        7.63        0.30     17.45 o
  -9  14   3      254.47      300.17     19.84 o
  -8  14   3       51.40       62.28     17.56 o
  -7  14   3       15.30       21.88     16.46 o
  -6  14   3       92.52       92.90     13.52 o
  -5  14   3      359.98      370.85     15.63 o
  -4  14   3      446.75      428.44     17.42 o
  -3  14   3     1152.94     1198.11     18.77 o
  -2  14   3      201.35      182.57     11.17 o
  -1  14   3       21.94        8.25      9.56 o
   0  14   3      428.77      384.09     16.25 o
   1  14   3       30.94       31.16     11.74 o
   2  14   3      105.90      103.04     13.96 o
   3  14   3      401.25      428.93     17.29 o
   4  14   3      269.70      249.40     17.51 o
   5  14   3      549.23      574.46     20.57 o
   6  14   3      332.93      340.66     19.78 o
   7  14   3       43.48       38.33     18.68 o
   8  14   3        4.73        0.00     15.84 o
  -7  15   3       15.34        7.22     17.33 o
  -6  15   3       52.63       91.18     13.85 o
  -5  15   3       26.67       14.57     11.48 o
  -4  15   3       15.36       29.29     11.17 o
  -3  15   3       71.16       71.83     13.46 o
  -2  15   3       25.53       15.36     13.60 o
  -1  15   3       10.59        4.03     14.03 o
   0  15   3        1.90        0.00     16.08 o
   1  15   3        0.57        0.00     15.62 o
   2  15   3      197.28      215.47     16.88 o
   3  15   3       85.42       86.39     15.35 o
   4  15   3       37.36       38.09     14.99 o
   5  15   3        0.56        6.72     16.61 o
   6  15   3       25.05       23.91     18.01 o
   7  15   3      221.13      226.08     19.33 o
  -5  16   3      588.84      632.71     20.52 o
  -4  16   3        3.06        8.44     13.65 o
  -3  16   3        3.28        7.47     13.23 o
  -2  16   3      190.22      194.25     15.44 o
  -1  16   3      278.27      262.63     15.32 o
   0  16   3       31.64       35.58     16.03 o
   1  16   3        6.15       17.00     16.61 o
   2  16   3      213.04      225.86     18.33 o
   3  16   3       29.56       34.19     22.00 o
   4  16   3      143.67      180.09     23.04 o
   5  16   3      153.05      133.72     17.27 o
  -2  17   3       69.57       57.28     14.02 o
  -1  17   3        4.70        8.99     17.04 o
   0  17   3       10.11        2.61     14.75 o
   1  17   3       31.37       17.66     17.20 o
   2  17   3        0.48        0.00     17.74 o
 -15   0   4       81.54       83.14     26.96 o
 -14   0   4      367.80      331.97     20.67 o
 -13   0   4      893.62      969.15     22.40 o
 -12   0   4     1374.33     1449.28     33.34 o
 -11   0   4        0.15        0.00     16.79 o
 -10   0   4      439.67      413.91     17.64 o
  -9   0   4       36.35       34.82     12.99 o
  -8   0   4     2394.00     2001.19     65.74 o
  -7   0   4       49.33       38.83      5.62 o
  -6   0   4    14402.33    14700.96     76.64 o
  -5   0   4      881.92     1234.44     19.25 o
  -4   0   4     8819.90     9501.62    197.52 o
  -3   0   4    17523.46    19173.24    193.04 o
  -2   0   4    67896.38    66649.24   1686.07 o
  -1   0   4    11075.79    11149.74    239.74 o
   0   0   4    60962.95    57581.45    593.45 o
   1   0   4      991.38      830.75     24.76 o
   2   0   4     2247.08     2188.13     46.11 o
   3   0   4     4486.58     5013.39     44.56 o
   4   0   4     3711.70     3306.98     93.56 o
   5   0   4     8032.89     7995.46    123.19 o
   6   0   4     8976.82     8426.49    236.74 o
   7   0   4     2148.13     2242.70     27.70 o
   8   0   4      631.81      575.73     19.52 o
   9   0   4      861.35      750.07     22.30 o
  10   0   4     2572.56     2514.04     96.74 o
  11   0   4      604.47      541.53     30.86 o
  12   0   4     1248.76     1358.47     43.50 o
  13   0   4      297.67      337.52     34.07 o
  14   0   4     1097.01     1134.67     44.51 o
 -15   1   4        6.38        4.25     16.08 o
 -14   1   4       53.30       68.84     15.66 o
 -13   1   4       12.29       20.39     14.25 o
 -12   1   4      167.62      182.83     13.57 o
 -11   1   4      392.64      383.41     13.67 o
 -10   1   4      418.38      412.79     13.10 o
  -9   1   4        3.56       14.57      9.27 o
  -8   1   4      143.79      138.97     11.24 o
  -7   1   4        2.93        1.89      3.78 o
  -6   1   4      538.24      525.59      9.10 o
  -5   1   4     3674.56     3889.21     51.01 o
  -4   1   4      264.83      266.74      3.92 o
  -3   1   4      161.47      156.04      2.89 o
  -2   1   4    22928.54    23482.48    328.53 o
  -1   1   4      192.50      241.41      6.07 o
   0   1   4      145.33      182.14      4.14 o
   1   1   4      976.79      897.56     14.73 o
   2   1   4      550.08      608.59     11.53 o
   3   1   4      673.69      691.74     18.68 o
   4   1   4      353.77      417.71     11.99 o
   5   1   4      683.28      703.78     13.88 o
   6   1   4       26.76       15.86     10.16 o
   7   1   4      152.78      168.94     11.52 o
   8   1   4       70.36       84.58     11.58 o
   9   1   4      237.93      278.59     14.73 o
  10   1   4      321.77      294.93     15.83 o
  11   1   4      495.61      468.86     18.46 o
  12   1   4      603.73      560.50     19.75 o
  13   1   4      133.70      131.41     16.72 o
  14   1   4       15.69       23.79     19.82 o
 -15   2   4      462.31      467.35     19.57 o
 -14   2   4        7.98       11.12     14.50 o
 -13   2   4      334.08      376.13     17.72 o
 -12   2   4       49.08       37.26     14.14 o
 -11   2   4      637.51      680.18     26.38 o
 -10   2   4      751.92      728.86     22.85 o
  -9   2   4      951.91      918.83     25.12 o
  -8   2   4      333.39      338.93     12.69 o
  -7   2   4     1909.29     2020.77     75.62 o
  -6   2   4      166.78      204.03      7.02 o
  -5   2   4      870.87      970.82     15.70 o
  -4   2   4      551.29      577.54      6.23 o
  -3   2   4     1141.78      986.56     19.13 o
  -2   2   4    10360.37    10560.25     28.02 o
  -1   2   4     6020.44     5643.73     41.75 o
   0   2   4    11448.79    12088.60    167.75 o
   1   2   4      712.93      769.55      8.61 o
   2   2   4      344.37      420.24      6.62 o
   3   2   4      363.62      424.42     11.93 o
   4   2   4      657.01      738.52     13.21 o
   5   2   4       30.10       41.76     10.32 o
   6   2   4      206.62      223.25     11.79 o
   7   2   4      884.20      723.37     15.48 o
   8   2   4      199.51      162.74     12.65 o
   9   2   4      179.49      177.06     15.28 o
  10   2   4     1506.92     1484.83     43.79 o
  11   2   4      496.59      477.39     26.38 o
  12   2   4       30.93       31.52     16.36 o
  13   2   4       45.66       49.78     16.34 o
  14   2   4       15.24        0.00     16.83 o
 -15   3   4       81.46       82.60     22.24 o
 -14   3   4      380.17      394.65     16.66 o
 -13   3   4      286.29      289.51     16.35 o
 -12   3   4      831.40      864.78     19.71 o
 -11   3   4      326.12      262.29     12.69 o
 -10   3   4       31.02        9.37     12.52 o
  -9   3   4     2470.19     2333.92     45.59 o
  -8   3   4      561.04      542.09     21.57 o
  -7   3   4     1355.82     1426.80     53.73 o
  -6   3   4      200.82      237.73      8.98 o
  -5   3   4     3176.40     3506.59     67.39 o
  -4   3   4     2167.56     2220.30     44.70 o
  -3   3   4     8125.46     7896.38     95.46 o
  -2   3   4        5.56        6.06      2.89 o
  -1   3   4     3125.43     2995.90     35.70 o
   0   3   4    10595.69    11180.56    164.34 o
   1   3   4     5571.60     5848.43    115.48 o
   2   3   4       21.27       21.18      4.70 o
   3   3   4     5065.55     5342.18    105.86 o
   4   3   4     1580.11     1472.60     16.25 o
   5   3   4     3975.58     3998.95     28.25 o
   6   3   4       12.09       10.73     10.46 o
   7   3   4      125.05       98.13     11.88 o
   8   3   4     1653.01     1696.72     32.52 o
   9   3   4      238.09      273.75     15.95 o
  10   3   4     1225.06     1105.39     25.64 o
  11   3   4       94.90       83.72     17.07 o
  12   3   4      157.07      120.98     16.32 o
  13   3   4     1235.15     1216.08     30.10 o
  14   3   4       13.80        9.17     16.43 o
 -15   4   4        3.36        6.81     21.47 o
 -14   4   4        5.99       11.34     20.97 o
 -13   4   4      285.12      311.72     24.25 o
 -12   4   4      305.43      316.01     15.79 o
 -11   4   4      440.89      381.60     15.05 o
 -10   4   4        5.31        0.00      9.60 o
  -9   4   4        0.33        0.00     11.27 o
  -8   4   4      133.45      122.95     11.24 o
  -7   4   4      132.01      125.83     10.49 o
  -6   4   4      405.60      420.65      9.88 o
  -5   4   4     2467.76     2362.38     40.31 o
  -4   4   4      252.23      260.05      5.70 o
  -3   4   4     2713.61     2806.86     34.48 o
  -2   4   4      624.01      692.62     10.87 o
  -1   4   4     7108.28     7234.89    125.16 o
   0   4   4     1615.00     1514.27     24.66 o
   1   4   4     2493.14     2872.23     60.66 o
   2   4   4      656.36      653.47     14.00 o
   3   4   4       51.13       49.05      6.04 o
   4   4   4      932.27     1017.16     14.67 o
   5   4   4     3719.89     3788.96     30.32 o
   6   4   4      213.50      203.79     11.95 o
   7   4   4     1209.27     1174.14     18.50 o
   8   4   4      681.34      672.90     17.47 o
   9   4   4      663.20      677.94     19.10 o
  10   4   4      178.25      159.31     16.14 o
  11   4   4       47.11       35.18     14.82 o
  12   4   4        9.50       13.42     15.57 o
  13   4   4        0.73        0.00     15.97 o
  14   4   4       37.62       38.88     17.08 o
 -14   5   4      868.17      910.36     64.44 o
 -13   5   4       40.91       36.64     18.48 o
 -12   5   4       80.09       83.55     19.35 o
 -11   5   4      496.12      492.91     18.52 o
 -10   5   4      897.72      874.43     14.68 o
  -9   5   4       30.92       29.06      8.54 o
  -8   5   4        0.03        0.22      6.51 o
  -7   5   4     2023.17     1750.45      9.94 o
  -6   5   4     3238.27     3208.61     38.87 o
  -5   5   4      324.75      284.65      6.60 o
  -4   5   4      761.52      647.40      9.58 o
  -3   5   4      752.12      812.39      7.04 o
  -2   5   4     5347.67     5069.56     35.66 o
  -1   5   4        3.59        0.00      4.02 o
   0   5   4      582.83      500.55     15.86 o
   1   5   4     1224.95     1457.58     22.40 o
   2   5   4     1831.32     2003.59     50.28 o
   3   5   4     3014.76     3205.52     26.95 o
   4   5   4     2457.13     2676.30     31.24 o
   5   5   4     2858.24     3115.65     24.38 o
   6   5   4      702.00      642.65     14.88 o
   7   5   4      670.82      652.73     16.12 o
   8   5   4     2944.73     2790.11     46.67 o
   9   5   4      177.55      171.51     15.52 o
  10   5   4     1751.23     1709.23     25.43 o
  11   5   4     1040.12     1028.93     32.63 o
  12   5   4      304.07      290.82     15.15 o
  13   5   4       33.68       53.19     12.83 o
  14   5   4       99.11      112.06     19.00 o
 -14   6   4        8.80        9.57     23.88 o
 -13   6   4       35.31       34.51     20.80 o
 -12   6   4      580.00      588.22     24.29 o
 -11   6   4      147.47      140.84     14.30 o
 -10   6   4       18.66       20.28      9.52 o
  -9   6   4      603.62      577.15     17.14 o
  -8   6   4       14.32       26.20      7.36 o
  -7   6   4     1583.53     1559.04     19.40 o
  -6   6   4      423.86      405.61      5.08 o
  -5   6   4       69.16       49.19      3.91 o
  -4   6   4      991.29     1006.49     12.85 o
  -3   6   4       86.09       73.74      5.84 o
  -2   6   4     2052.96     2085.46      8.27 o
  -1   6   4     2187.88     2560.60     37.86 o
   0   6   4        6.81       19.53      5.47 o
   1   6   4     1061.89     1108.27     38.77 o
   2   6   4      748.47      687.94     26.77 o
   3   6   4      200.15      274.32      8.88 o
   4   6   4       91.41      101.13     10.26 o
   5   6   4      614.24      604.61     13.89 o
   6   6   4       70.15       98.93     11.53 o
   7   6   4        7.10        1.18     11.52 o
   8   6   4      261.24      242.57     14.61 o
   9   6   4      790.59      795.31     24.69 o
  10   6   4     1099.33     1108.19     28.30 o
  11   6   4      424.13      372.10     17.41 o
  12   6   4      115.24      103.68     13.80 o
  13   6   4       84.09       93.30     14.23 o
 -14   7   4       13.97        8.38     23.79 o
 -13   7   4       11.24       17.74     18.86 o
 -12   7   4       13.92        1.38     14.17 o
 -11   7   4      509.91      475.77     19.61 o
 -10   7   4      223.47      189.83     15.39 o
  -9   7   4      572.17      568.23     18.08 o
  -8   7   4       33.83       34.54      5.24 o
  -7   7   4      216.02      162.24     18.28 o
  -6   7   4       81.92       83.77      6.44 o
  -5   7   4     1323.60     1354.05     15.22 o
  -4   7   4     2640.94     2444.82     51.15 o
  -3   7   4        6.68       14.11      8.19 o
  -2   7   4      909.67      899.66     16.08 o
  -1   7   4     2924.71     3335.54     18.09 o
   0   7   4       21.55       43.58      6.98 o
   1   7   4      901.78     1016.72     24.82 o
   2   7   4     1014.02     1071.41     25.34 o
   3   7   4     3327.12     3385.18     30.25 o
   4   7   4      764.66      773.61     14.62 o
   5   7   4       44.98       49.98     10.75 o
   6   7   4      247.54      226.40     12.62 o
   7   7   4      809.74      808.76     17.85 o
   8   7   4      455.98      432.90     15.98 o
   9   7   4      109.92      113.60     17.22 o
  10   7   4      101.42      121.71     13.40 o
  11   7   4        9.04       10.35     12.76 o
  12   7   4       12.68        9.94     16.57 o
  13   7   4       14.36       18.39     17.46 o
 -13   8   4        0.02        1.93     23.44 o
 -12   8   4       11.77        3.79     16.22 o
 -11   8   4      362.05      357.25     19.07 o
 -10   8   4       67.09       61.80     15.27 o
  -9   8   4      137.65      161.16     15.76 o
  -8   8   4      555.00      492.07     19.48 o
  -7   8   4      823.96      799.20     16.17 o
  -6   8   4     1038.51     1015.54     13.92 o
  -5   8   4      337.32      374.92     11.67 o
  -4   8   4       80.47       71.39      9.44 o
  -3   8   4     2277.68     2209.09     23.51 o
  -2   8   4     3689.25     3717.31     26.80 o
  -1   8   4      295.80      319.04      6.28 o
   0   8   4       37.23       44.69      5.11 o
   1   8   4       44.57       32.46      6.00 o
   2   8   4     4730.50     4791.37     72.03 o
   3   8   4      692.58      689.83     17.93 o
   4   8   4     1999.09     1991.34     27.05 o
   5   8   4      317.53      252.92     17.62 o
   6   8   4      359.16      322.42     14.04 o
   7   8   4       50.53       41.02     11.55 o
   8   8   4        6.40       23.42     13.63 o
   9   8   4      246.66      225.02     13.73 o
  10   8   4      656.98      633.95     18.83 o
  11   8   4        3.98        5.65     15.85 o
  12   8   4      104.62      116.78     17.98 o
  13   8   4      101.49       92.60     19.48 o
 -13   9   4       46.62       56.90     25.28 o
 -12   9   4        6.56        0.00     15.96 o
 -11   9   4      732.68      777.93     25.67 o
 -10   9   4       24.47       24.37     15.00 o
  -9   9   4       21.63       17.44     15.79 o
  -8   9   4        2.26        0.00      8.94 o
  -7   9   4       85.86       78.81     10.21 o
  -6   9   4      401.73      409.21     17.88 o
  -5   9   4     1802.32     1833.83     19.12 o
  -4   9   4      546.80      522.55     13.08 o
  -3   9   4       14.45       24.40      8.16 o
  -2   9   4     1744.84     1669.43     10.92 o
  -1   9   4      279.14      256.53      6.97 o
   0   9   4       70.28       78.54      5.17 o
   1   9   4      769.00      736.52     13.67 o
   2   9   4      281.80      311.43     10.20 o
   3   9   4     1159.01     1083.98     31.00 o
   4   9   4      211.74      197.45     16.10 o
   5   9   4      409.13      413.01     19.44 o
   6   9   4      794.14      765.30     20.96 o
   7   9   4      210.41      213.11     13.44 o
   8   9   4       34.91       35.54     15.48 o
   9   9   4       26.42       16.64     12.61 o
  10   9   4      273.09      252.29     19.77 o
  11   9   4      543.23      562.88     21.89 o
  12   9   4        5.35        7.83     17.97 o
 -12  10   4       38.07       39.81     17.78 o
 -11  10   4        0.01        0.00     15.52 o
 -10  10   4      154.26      144.66     17.31 o
  -9  10   4       40.11       51.56     15.60 o
  -8  10   4        6.79        5.00     14.39 o
  -7  10   4      311.43      313.06     12.71 o
  -6  10   4       94.05      110.84     12.80 o
  -5  10   4      552.02      570.43     14.79 o
  -4  10   4        0.42        0.00     10.97 o
  -3  10   4     2009.36     1969.06     22.92 o
  -2  10   4      748.73      684.37     10.65 o
  -1  10   4     1048.89     1077.35     18.28 o
   0  10   4      111.96      114.52      5.83 o
   1  10   4      339.85      353.41      8.20 o
   2  10   4      858.06      818.75     15.42 o
   3  10   4     1876.19     1717.68     35.02 o
   4  10   4       27.88       24.79      9.29 o
   5  10   4      509.30      531.53     18.86 o
   6  10   4      179.89      187.60     17.17 o
   7  10   4     1244.50     1208.16     25.06 o
   8  10   4      187.06      187.11     18.28 o
   9  10   4       44.19       67.97     18.93 o
  10  10   4       13.96        7.72     16.38 o
  11  10   4       14.51       19.25     16.59 o
 -11  11   4       51.79       61.30     17.29 o
 -10  11   4       85.21       62.05     16.63 o
  -9  11   4       19.40       20.10     16.33 o
  -8  11   4        3.94        0.00     14.99 o
  -7  11   4     1304.87     1213.83     18.46 o
  -6  11   4       45.68       39.32     11.41 o
  -5  11   4       18.09       11.23     11.40 o
  -4  11   4      522.36      498.70     14.98 o
  -3  11   4       15.07        0.10      9.91 o
  -2  11   4      475.35      438.06      7.84 o
  -1  11   4      790.00      810.51     11.07 o
   0  11   4     2532.17     2499.56     26.23 o
   1  11   4       42.76       43.42      8.99 o
   2  11   4      334.38      318.60     11.32 o
   3  11   4      830.64      807.61     17.92 o
   4  11   4     2972.87     2881.92     60.01 o
   5  11   4       60.58       56.43     10.48 o
   6  11   4        0.18        1.63     15.15 o
   7  11   4        7.42        7.03     15.72 o
   8  11   4      394.29      391.00     20.36 o
   9  11   4        0.83        0.00     16.38 o
  10  11   4      317.52      331.55     21.05 o
  11  11   4       48.04       46.68     19.06 o
 -11  12   4        0.77        4.09     17.20 o
 -10  12   4      404.09      427.32     20.44 o
  -9  12   4      107.97       76.37     17.38 o
  -8  12   4      221.46      210.93     17.21 o
  -7  12   4      313.91      304.51     13.51 o
  -6  12   4      472.88      469.76     14.85 o
  -5  12   4       99.45       92.77     12.16 o
  -4  12   4     1003.51      927.61     15.32 o
  -3  12   4      964.72      878.88     14.82 o
  -2  12   4      222.58      218.53     11.38 o
  -1  12   4     1833.29     1770.17     31.40 o
   0  12   4      698.11      671.04     11.78 o
   1  12   4      933.00      958.67     20.75 o
   2  12   4     1830.81     1795.83     45.42 o
   3  12   4      778.20      722.33     14.41 o
   4  12   4       61.84       61.13     10.06 o
   5  12   4       54.78       50.80      9.93 o
   6  12   4       72.30       60.78     10.21 o
   7  12   4       85.96       74.39     17.98 o
   8  12   4      151.22      160.06     18.20 o
   9  12   4        2.75        0.79     19.16 o
  10  12   4       13.25        2.22     18.96 o
 -10  13   4        3.39       10.82     17.75 o
  -9  13   4       77.78       90.06     17.03 o
  -8  13   4        1.69        0.00     16.64 o
  -7  13   4       65.64       82.52     17.06 o
  -6  13   4       18.88       19.13     11.76 o
  -5  13   4       48.00       35.50     12.73 o
  -4  13   4      148.60      148.93     11.29 o
  -3  13   4       17.97        2.83     10.20 o
  -2  13   4       79.07       76.78     10.80 o
  -1  13   4      546.80      547.90     25.35 o
   0  13   4      526.67      594.92     14.15 o
   1  13   4        0.05        0.00      9.04 o
   2  13   4      142.86      146.53     10.71 o
   3  13   4       31.12       28.19      9.51 o
   4  13   4      136.84      151.72     16.22 o
   5  13   4        5.73        0.00     16.20 o
   6  13   4      143.62      160.78     16.97 o
   7  13   4        0.10        0.00     17.30 o
   8  13   4        4.56        0.00     17.24 o
   9  13   4        0.09        0.00     18.63 o
  -8  14   4      167.99      192.18     19.81 o
  -7  14   4      160.55      171.23     18.49 o
  -6  14   4      151.86      164.98     14.31 o
  -5  14   4      604.03      579.48     14.69 o
  -4  14   4      434.37      435.96     13.66 o
  -3  14   4     1229.65     1200.69     18.20 o
  -2  14   4       95.75       78.44     12.19 o
  -1  14   4      242.34      238.10     15.70 o
   0  14   4       20.58        9.63     11.02 o
   1  14   4     1044.02      966.99     22.84 o
   2  14   4       95.44       86.77     13.24 o
   3  14   4        0.73        0.00     13.92 o
   4  14   4      488.42      507.54     19.32 o
   5  14   4      446.17      411.25     21.94 o
   6  14   4       54.59       56.13     17.12 o
   7  14   4        8.34        0.00     16.55 o
   8  14   4        3.29        0.00     18.73 o
  -7  15   4      128.28      111.23     18.45 o
  -6  15   4      119.55      118.89     12.91 o
  -5  15   4       24.06       11.72     11.22 o
  -4  15   4      427.30      412.89     13.95 o
  -3  15   4       23.64       24.86     10.76 o
  -2  15   4      208.44      184.65     15.63 o
  -1  15   4      312.22      322.53     17.59 o
   0  15   4      224.72      222.70     17.23 o
   1  15   4       53.34       77.32     17.12 o
   2  15   4      225.62      194.23     22.15 o
   3  15   4        3.80        0.00     13.88 o
   4  15   4        8.62        2.25     15.19 o
   5  15   4       87.62       97.31     18.03 o
   6  15   4      160.01      144.42     17.52 o
  -5  16   4        2.67        0.00     13.54 o
  -4  16   4        6.96        0.00     14.00 o
  -3  16   4       25.75       28.09     15.41 o
  -2  16   4        0.51        2.03     15.29 o
  -1  16   4        0.83        1.40     14.68 o
   0  16   4       38.68       32.77     15.35 o
   1  16   4      101.05       90.90     17.58 o
   2  16   4        0.21        0.00     16.27 o
   3  16   4       68.50       44.07     23.11 o
   4  16   4      133.16      183.20     39.40 o
  -1  17   4      118.83      137.97     17.69 o
   0  17   4      175.60      180.13     17.66 o
 -15   1   5      192.76      222.95     17.29 o
 -14   1   5       39.74       40.99     15.81 o
 -13   1   5      296.86      310.72     17.02 o
 -12   1   5      244.01      246.84     16.28 o
 -11   1   5      165.00      136.15     14.34 o
 -10   1   5      514.13      563.28     13.64 o
  -9   1   5        9.83       19.64      7.23 o
  -8   1   5      116.84      112.60      5.16 o
  -7   1   5     3431.19     3699.11     46.38 o
  -6   1   5     1090.24     1002.18     16.09 o
  -5   1   5     2098.27     1999.42     23.29 o
  -4   1   5        0.10        3.67      2.91 o
  -3   1   5      690.23      641.14     11.05 o
  -2   1   5      638.88      708.78     13.74 o
  -1   1   5     3236.50     3015.01     32.53 o
   0   1   5      561.36      584.50     13.51 o
   1   1   5     3599.49     3739.94     51.63 o
   2   1   5      581.54      597.75     12.96 o
   3   1   5     3865.59     3954.37    126.41 o
   4   1   5      555.20      541.70     12.86 o
   5   1   5      352.04      354.06     14.57 o
   6   1   5     3542.65     3920.32     57.54 o
   7   1   5     1774.77     1507.72     19.92 o
   8   1   5      689.36      641.70     23.12 o
   9   1   5     1077.13     1000.25     21.24 o
  10   1   5       36.06       29.76     14.83 o
  11   1   5      105.41      102.02     15.06 o
  12   1   5      122.75      116.14     16.61 o
  13   1   5       20.57       45.96     20.30 o
  14   1   5        1.86        0.00     20.74 o
 -15   2   5        0.32       11.83     20.22 o
 -14   2   5      165.03      178.59     16.45 o
 -13   2   5       50.12       49.10     12.68 o
 -12   2   5      139.14      109.26     14.49 o
 -11   2   5      609.28      585.58     18.27 o
 -10   2   5      732.38      760.14     28.00 o
  -9   2   5      477.30      467.36     15.01 o
  -8   2   5      203.49      225.95      9.06 o
  -7   2   5      310.05      301.61      9.90 o
  -6   2   5      266.72      262.85      6.14 o
  -5   2   5     2101.41     2273.36     34.68 o
  -4   2   5     2618.62     2632.88     39.39 o
  -3   2   5        7.04       11.63      4.92 o
  -2   2   5      423.77      526.18      8.37 o
  -1   2   5      839.63      762.38     12.02 o
   0   2   5    12348.69    13046.37    119.72 o
   1   2   5       77.60       74.54      4.81 o
   2   2   5     2028.78     2105.92     37.37 o
   3   2   5       56.89       17.40      7.26 o
   4   2   5     4497.55     5175.99     75.52 o
   5   2   5       65.68       42.63     10.25 o
   6   2   5      133.41       89.67     11.71 o
   7   2   5      208.07      217.19     12.53 o
   8   2   5     1114.65     1066.15     21.00 o
   9   2   5      481.62      409.85     16.74 o
  10   2   5     1521.38     1478.07     25.08 o
  11   2   5      305.78      268.38     17.29 o
  12   2   5      201.82      201.02     16.33 o
  13   2   5        0.02        0.00     15.85 o
  14   2   5      322.63      324.77     20.53 o
 -15   3   5       16.34       27.03     18.16 o
 -14   3   5      130.11      122.81     21.51 o
 -13   3   5      262.16      239.17     16.04 o
 -12   3   5      236.35      226.76     13.28 o
 -11   3   5        9.38       10.92     13.22 o
 -10   3   5     1218.76     1144.47     36.06 o
  -9   3   5       38.75       62.44     11.91 o
  -8   3   5     3909.28     3834.00     44.41 o
  -7   3   5      110.36       78.35      7.50 o
  -6   3   5       16.13       12.56      6.32 o
  -5   3   5      537.07      580.65      8.26 o
  -4   3   5     5615.58     5663.33     66.62 o
  -3   3   5     1908.17     2036.53     16.78 o
  -2   3   5    11625.46    11329.32     68.24 o
  -1   3   5      190.08      231.98      5.60 o
   0   3   5      440.41      642.93      7.56 o
   1   3   5     4032.91     4373.15     67.47 o
   2   3   5      226.54      185.59      6.51 o
   3   3   5     2994.13     3282.53     22.17 o
   4   3   5     1439.19     1293.32     16.73 o
   5   3   5      658.93      831.59     18.62 o
   6   3   5       17.22       17.55     11.03 o
   7   3   5      204.75      220.20     13.26 o
   8   3   5      316.54      292.30     15.37 o
   9   3   5      267.66      270.14     16.06 o
  10   3   5      650.67      612.33     23.13 o
  11   3   5        7.90        0.00     15.13 o
  12   3   5      570.62      522.09     21.08 o
  13   3   5       37.83       56.26     18.01 o
  14   3   5      441.56      459.89     22.49 o
 -14   4   5       10.41        0.00     20.18 o
 -13   4   5       49.22       41.70     18.62 o
 -12   4   5       51.26       45.20     13.39 o
 -11   4   5       89.02       89.82     11.48 o
 -10   4   5       49.56       51.43     12.61 o
  -9   4   5      120.77       88.74     11.70 o
  -8   4   5        0.09        0.00     10.57 o
  -7   4   5        0.47        0.00      7.16 o
  -6   4   5       75.76       57.69      5.96 o
  -5   4   5     2822.88     2970.14     45.12 o
  -4   4   5      119.51      107.14      5.11 o
  -3   4   5      636.17      645.84      8.42 o
  -2   4   5     2835.79     3084.79     14.05 o
  -1   4   5       10.43        8.58      4.41 o
   0   4   5      409.09      382.18      6.62 o
   1   4   5      598.67      585.80     16.37 o
   2   4   5     5408.12     5445.02     26.19 o
   3   4   5     1825.79     1813.94     17.49 o
   4   4   5      200.83      225.09     11.43 o
   5   4   5     2197.56     2170.70     33.94 o
   6   4   5     3185.28     3097.79     37.78 o
   7   4   5      659.85      578.47     16.34 o
   8   4   5      360.15      309.34     16.03 o
   9   4   5     2425.25     2190.43     53.67 o
  10   4   5       37.44       48.46     14.56 o
  11   4   5       26.18       15.31     15.32 o
  12   4   5       68.77       54.01     15.64 o
  13   4   5       90.33       81.54     17.29 o
  14   4   5        0.16        9.76     17.41 o
 -14   5   5       43.87       40.23     21.20 o
 -13   5   5       65.37       40.41     20.55 o
 -12   5   5       71.12       71.48     21.08 o
 -11   5   5     1898.24     1901.56     43.73 o
 -10   5   5        6.97       11.61      9.40 o
  -9   5   5       75.58       62.47     11.36 o
  -8   5   5        2.00        0.83     10.18 o
  -7   5   5        6.20        9.73      5.14 o
  -6   5   5      524.97      509.92      9.71 o
  -5   5   5      107.73      120.66      5.12 o
  -4   5   5     1051.04     1123.91     20.51 o
  -3   5   5     5040.15     5203.09     37.26 o
  -2   5   5     7957.50     8167.43     46.63 o
  -1   5   5      145.79      132.74      5.57 o
   0   5   5     4591.53     4978.14     94.57 o
   1   5   5     3812.13     4137.34     50.26 o
   2   5   5        6.53        2.78      6.84 o
   3   5   5        1.89        0.00      9.07 o
   4   5   5       40.46       21.94      9.95 o
   5   5   5      935.78      901.64     16.19 o
   6   5   5      774.51      804.21     16.59 o
   7   5   5       35.71       39.53     11.72 o
   8   5   5        1.18        0.00     13.09 o
   9   5   5     1191.62     1147.77     22.26 o
  10   5   5       19.90       30.20     15.46 o
  11   5   5      199.79      194.87     16.29 o
  12   5   5       22.40       11.74     16.30 o
  13   5   5        2.66        8.51     14.18 o
 -14   6   5      279.39      274.05     25.64 o
 -13   6   5      175.51      203.19     22.34 o
 -12   6   5        0.03        2.54     19.87 o
 -11   6   5      460.72      511.97     24.68 o
 -10   6   5        3.82        0.00     18.12 o
  -9   6   5     1875.37     1870.79     27.29 o
  -8   6   5      641.74      620.08     12.27 o
  -7   6   5     2348.47     2411.84     32.03 o
  -6   6   5       35.73       35.76      3.99 o
  -5   6   5       37.88       42.46      3.81 o
  -4   6   5      370.16      323.74      6.99 o
  -3   6   5      232.14      198.74      4.68 o
  -2   6   5      558.62      579.73      5.94 o
  -1   6   5     3160.93     3192.66     18.36 o
   0   6   5     2170.76     2172.11     39.21 o
   1   6   5     4244.12     4531.96    114.50 o
   2   6   5      133.77      162.05     11.51 o
   3   6   5     1846.95     1738.52     18.28 o
   4   6   5      205.60      198.33     11.52 o
   5   6   5      823.87      722.79     16.81 o
   6   6   5     2167.57     2081.03     23.28 o
   7   6   5       80.68       69.60     12.89 o
   8   6   5      850.54      854.63     24.66 o
   9   6   5     1309.08     1303.60     22.98 o
  10   6   5       51.45       51.39     15.32 o
  11   6   5      129.86      128.42     16.18 o
  12   6   5        0.08       10.90     13.54 o
  13   6   5     1055.27     1148.88     22.33 o
 -13   7   5        0.14        0.00     20.70 o
 -12   7   5      133.37      133.57     21.13 o
 -11   7   5      670.48      659.37     26.22 o
 -10   7   5        8.05       10.06     20.49 o
  -9   7   5       62.05       40.01     18.28 o
  -8   7   5      218.58      250.15     10.94 o
  -7   7   5      842.06      831.92     11.04 o
  -6   7   5       71.84       71.11      5.45 o
  -5   7   5     2615.29     2677.12     30.83 o
  -4   7   5        0.04        2.60      2.75 o
  -3   7   5      719.96      725.26      6.36 o
  -2   7   5       10.05        9.19      3.26 o
  -1   7   5      663.17      665.87     17.29 o
   0   7   5      597.76      633.64     11.90 o
   1   7   5       88.20       75.45      8.24 o
   2   7   5      135.67      129.50      9.45 o
   3   7   5      237.36      228.80     28.64 o
   4   7   5       60.80       68.45     10.86 o
   5   7   5     1224.06     1225.89     18.89 o
   6   7   5     1421.10     1387.60     20.44 o
   7   7   5        7.27        3.45     12.79 o
   8   7   5     1467.97     1534.07     38.44 o
   9   7   5       27.73       30.50     13.86 o
  10   7   5      123.26      114.22     15.71 o
  11   7   5       15.90       20.64     13.18 o
  12   7   5      213.22      229.77     15.58 o
  13   7   5      450.72      422.77     28.18 o
 -13   8   5      133.97      162.84     24.37 o
 -12   8   5      591.53      594.03     28.01 o
 -11   8   5      303.03      344.06     25.52 o
 -10   8   5       89.26       77.69     18.77 o
  -9   8   5      666.49      628.47     41.51 o
  -8   8   5      451.83      439.96     20.63 o
  -7   8   5      293.73      290.19      8.35 o
  -6   8   5     2053.38     2117.14     25.53 o
  -5   8   5       97.75      112.51     11.58 o
  -4   8   5     3959.75     3691.31     38.08 o
  -3   8   5        2.28        0.99      2.57 o
  -2   8   5     1577.25     1536.92     21.22 o
  -1   8   5      537.05      604.16     11.03 o
   0   8   5       92.94      114.00      8.22 o
   1   8   5        6.45       20.37      6.33 o
   2   8   5      361.93      462.76     11.82 o
   3   8   5      994.70     1076.98     38.83 o
   4   8   5     8844.82     8997.79    100.98 o
   5   8   5      592.04      611.41     15.77 o
   6   8   5     1399.90     1404.52     37.29 o
   7   8   5       55.81       57.32     13.21 o
   8   8   5      991.80     1004.41     21.18 o
   9   8   5      122.33      137.99     15.68 o
  10   8   5      497.31      552.98     17.63 o
  11   8   5       13.12       16.75     18.69 o
  12   8   5      176.36      179.93     18.89 o
 -12   9   5       20.93       26.84     21.56 o
 -11   9   5        2.88        0.65     20.19 o
 -10   9   5      135.15      135.05     21.07 o
  -9   9   5      204.46      198.24     16.85 o
  -8   9   5     1389.06     1284.85     23.09 o
  -7   9   5     1338.63     1395.80     33.30 o
  -6   9   5       89.53       96.23     12.15 o
  -5   9   5     1009.48     1029.17     24.45 o
  -4   9   5     1375.96     1404.86     19.79 o
  -3   9   5      998.04      996.48     21.03 o
  -2   9   5      177.97      176.59      8.59 o
  -1   9   5      385.66      390.54      8.93 o
   0   9   5      702.30      750.62     11.84 o
   1   9   5      234.90      260.15      7.91 o
   2   9   5      345.08      377.65     11.68 o
   3   9   5       91.09       86.59     10.47 o
   4   9   5      226.37      239.79     17.73 o
   5   9   5     1856.35     1795.79     29.88 o
   6   9   5      267.66      303.75     21.14 o
   7   9   5     4523.09     4520.28     72.90 o
   8   9   5     1758.46     1715.36     35.11 o
   9   9   5       33.24       44.08     12.91 o
  10   9   5      104.66      102.83     18.80 o
  11   9   5        1.58       10.95     16.04 o
  12   9   5        2.24        1.02     16.53 o
 -12  10   5       55.74       71.66     23.11 o
 -11  10   5      111.57      139.54     23.35 o
 -10  10   5       22.10       30.56     20.91 o
  -9  10   5        2.57        0.00     16.33 o
  -8  10   5      626.85      636.06     20.41 o
  -7  10   5       87.16      113.12     11.49 o
  -6  10   5       28.10       26.42     11.88 o
  -5  10   5       64.24       50.11     12.83 o
  -4  10   5     1180.69     1180.05     26.15 o
  -3  10   5      416.79      417.16     12.26 o
  -2  10   5       43.85       45.79      5.38 o
  -1  10   5      362.09      359.49     13.80 o
   0  10   5       59.66       50.69      5.77 o
   1  10   5       42.34       47.07      6.64 o
   2  10   5       25.68       29.29      9.65 o
   3  10   5      275.19      256.19     11.16 o
   4  10   5     2624.16     2513.94     83.70 o
   5  10   5      448.05      474.53     20.52 o
   6  10   5      280.07      294.34     18.02 o
   7  10   5      503.22      518.33     20.16 o
   8  10   5        6.51        5.45     12.07 o
   9  10   5      386.14      343.15     20.98 o
  10  10   5      112.70       96.21     18.29 o
  11  10   5      447.54      439.41     22.49 o
 -11  11   5      179.25      224.34     24.89 o
 -10  11   5     1044.81     1043.25     24.29 o
  -9  11   5      412.62      381.13     20.46 o
  -8  11   5      365.33      390.75     18.74 o
  -7  11   5       13.74       15.72     11.14 o
  -6  11   5      493.24      489.89     14.69 o
  -5  11   5     1281.89     1218.63     21.07 o
  -4  11   5        0.04        0.00     10.40 o
  -3  11   5     2783.55     2638.37     29.43 o
  -2  11   5      151.43      175.77      7.98 o
  -1  11   5      918.20      852.23     11.44 o
   0  11   5     4329.82     4462.37     50.88 o
   1  11   5        1.80        4.01      9.02 o
   2  11   5     1120.03     1113.34     33.01 o
   3  11   5     3617.49     3395.30     59.66 o
   4  11   5      189.20      167.66     13.11 o
   5  11   5     2370.24     2355.96     34.78 o
   6  11   5       29.01       18.67     16.18 o
   7  11   5      111.92      114.03     16.88 o
   8  11   5      112.36      132.66     18.20 o
   9  11   5      298.15      302.16     20.36 o
  10  11   5        7.30        0.00     18.62 o
 -10  12   5       36.87       48.67     20.89 o
  -9  12   5        1.15        0.00     17.78 o
  -8  12   5       12.42       15.71     15.96 o
  -7  12   5       45.65       44.93     12.25 o
  -6  12   5        3.69        5.52     11.94 o
  -5  12   5       58.61       58.25     11.17 o
  -4  12   5      260.84      259.63     12.80 o
  -3  12   5       45.46       36.67     11.05 o
  -2  12   5      216.98      184.52     12.32 o
  -1  12   5     1118.13     1064.34     13.59 o
   0  12   5      721.54      753.77     13.29 o
   1  12   5      124.93      117.11      9.97 o
   2  12   5      274.13      280.10     13.44 o
   3  12   5      450.21      428.73     13.17 o
   4  12   5       62.53       64.84     11.07 o
   5  12   5      425.40      370.85     13.99 o
   6  12   5        0.61        1.40     10.41 o
   7  12   5      386.88      395.66     21.12 o
   8  12   5      353.14      370.58     21.29 o
   9  12   5       19.89       33.16     17.64 o
  -9  13   5       63.55       71.98     16.44 o
  -8  13   5       69.24       58.88     17.13 o
  -7  13   5      511.69      525.09     20.56 o
  -6  13   5        0.30        0.00     13.65 o
  -5  13   5      468.48      452.74     14.26 o
  -4  13   5       61.46       44.60     11.62 o
  -3  13   5      469.98      441.86     14.33 o
  -2  13   5     1413.41     1341.68     19.14 o
  -1  13   5      707.13      727.70     16.33 o
   0  13   5      471.42      457.64     11.24 o
   1  13   5     1558.51     1467.36     21.71 o
   2  13   5       66.05       70.23     10.50 o
   3  13   5      270.29      245.91     12.12 o
   4  13   5      107.67      116.62     16.47 o
   5  13   5      319.34      297.47     21.67 o
   6  13   5       41.92       25.10     15.94 o
   7  13   5      183.15      212.29     19.21 o
   8  13   5       44.04       24.62     17.02 o
   9  13   5        5.04        0.00     16.91 o
  -8  14   5        4.52        0.00     21.14 o
  -7  14   5      449.09      497.63     25.20 o
  -6  14   5        3.83        9.15     11.64 o
  -5  14   5      128.82      131.81     12.74 o
  -4  14   5       47.51       27.99     11.57 o
  -3  14   5        0.76        0.00     11.46 o
  -2  14   5      899.59      778.45     24.81 o
  -1  14   5     1413.49     1369.57     25.01 o
   0  14   5       23.57       22.18     11.30 o
   1  14   5      750.44      777.79     22.47 o
   2  14   5        0.76        0.00     12.54 o
   3  14   5       16.42       26.50     14.04 o
   4  14   5      276.66      276.94     17.14 o
   5  14   5       94.98      113.06     17.62 o
   6  14   5       81.57       79.23     17.41 o
   7  14   5       77.62       60.84     18.54 o
  -7  15   5        2.95        1.02     21.65 o
  -6  15   5      134.53      141.46     15.67 o
  -5  15   5        0.61        0.00     11.98 o
  -4  15   5        4.33        5.00     11.50 o
  -3  15   5       32.72       32.05     11.81 o
  -2  15   5        5.47        0.00     11.58 o
  -1  15   5      109.66       93.18     16.03 o
   0  15   5      233.51      215.42     16.56 o
   1  15   5       77.25       71.16     16.96 o
   2  15   5       74.25       45.59     20.65 o
   3  15   5       17.53        4.56     20.45 o
   4  15   5       68.73       56.55     15.01 o
   5  15   5       10.85        4.94     16.32 o
   6  15   5       29.42       41.64     17.40 o
  -4  16   5      532.44      514.42     18.93 o
  -3  16   5       34.26       42.58     14.72 o
  -2  16   5      422.16      469.10     19.45 o
  -1  16   5        1.74        1.88     15.41 o
   0  16   5      355.34      294.15     18.46 o
   1  16   5       14.18        1.69     17.37 o
   2  16   5       13.04        3.95     16.70 o
   3  16   5       96.25       83.94     28.32 o
   4  16   5        2.17        0.00     23.35 o
 -15   0   6      252.18      258.83     24.47 o
 -14   0   6      328.84      334.90     34.47 o
 -13   0   6       11.12       26.92     16.93 o
 -12   0   6     1161.49     1234.80     31.09 o
 -11   0   6       68.41       89.93     16.75 o
 -10   0   6     1116.47     1154.15     35.59 o
  -9   0   6      153.60      118.14      8.83 o
  -8   0   6      129.64      116.68      7.78 o
  -7   0   6       85.90      112.32      6.08 o
  -6   0   6      162.61      202.08      7.61 o
  -5   0   6      750.23      788.37      9.08 o
  -4   0   6      889.20      786.67     10.37 o
  -3   0   6     5749.16     5607.78    102.24 o
  -2   0   6      872.56      870.72     19.93 o
  -1   0   6     3992.95     4604.49     76.90 o
   0   0   6     5818.88     5673.59     75.63 o
   1   0   6     1608.26     1576.69     16.84 o
   2   0   6     1933.84     1794.84     90.00 o
   3   0   6       42.04       73.23     11.17 o
   4   0   6      924.51      829.10     28.73 o
   5   0   6      379.31      323.29     22.77 o
   6   0   6      428.61      403.95     23.01 o
   7   0   6     1672.18     1492.78     36.08 o
   8   0   6      757.59      736.94     32.91 o
   9   0   6      181.41      160.30     26.63 o
  10   0   6     1534.89     1475.44     43.65 o
  11   0   6     1367.26     1261.62     41.94 o
  12   0   6      687.14      657.88     37.47 o
  13   0   6       82.52       72.99     32.11 o
  14   0   6      956.31      973.40     43.31 o
 -15   1   6       23.15        7.78     16.59 o
 -14   1   6      122.85      130.07     16.82 o
 -13   1   6       29.24       37.73     14.86 o
 -12   1   6       66.36       55.13     14.56 o
 -11   1   6       16.92       20.34     13.28 o
 -10   1   6      226.55      214.62     11.28 o
  -9   1   6      168.87      185.88      6.34 o
  -8   1   6        6.48       25.50      6.54 o
  -7   1   6      194.80      198.20      4.75 o
  -6   1   6       58.54       58.26      4.34 o
  -5   1   6      157.47      151.36      4.97 o
  -4   1   6        1.71       13.13      4.64 o
  -3   1   6        1.03        3.24      4.73 o
  -2   1   6     1209.63     1286.57     32.09 o
  -1   1   6     1206.93     1343.90     34.15 o
   0   1   6     1072.93     1319.97     38.01 o
   1   1   6      306.97      316.67     11.30 o
   2   1   6     1322.71     1496.01     24.02 o
   3   1   6     2041.37     2371.26     29.62 o
   4   1   6      315.17      387.14     12.97 o
   5   1   6       15.97        7.76     10.55 o
   6   1   6        1.16        4.52     11.16 o
   7   1   6       13.99        7.20     11.33 o
   8   1   6      225.11      211.30     14.74 o
   9   1   6        9.13        0.00     14.25 o
  10   1   6       96.63       83.66     14.98 o
  11   1   6      769.13      787.24     57.66 o
  12   1   6      134.49      188.49     21.19 o
  13   1   6       10.52       11.18     19.91 o
  14   1   6        5.33        4.65     20.84 o
 -14   2   6        3.64        5.24     13.14 o
 -13   2   6      484.67      455.40     17.89 o
 -12   2   6        5.86        4.53     14.37 o
 -11   2   6      373.37      359.75     16.51 o
 -10   2   6       73.03       72.47     13.34 o
  -9   2   6      738.82      687.72     18.44 o
  -8   2   6        6.74        0.00      4.73 o
  -7   2   6       97.79       80.53      6.09 o
  -6   2   6     4240.45     4406.81     75.37 o
  -5   2   6    11366.16    11364.96    209.93 o
  -4   2   6     1136.93     1255.53     15.84 o
  -3   2   6      243.67      269.24      7.30 o
  -2   2   6      377.42      432.35     11.76 o
  -1   2   6        3.31       14.81      3.58 o
   0   2   6      222.51      291.90      6.84 o
   1   2   6        6.80        4.81      5.59 o
   2   2   6      780.10      841.40     22.95 o
   3   2   6     4840.10     4769.65     47.21 o
   4   2   6       16.05       34.62      9.86 o
   5   2   6     2429.92     2190.08     21.63 o
   6   2   6     1446.67     1605.93     37.79 o
   7   2   6     4388.78     4389.01     40.41 o
   8   2   6      534.74      511.81     17.37 o
   9   2   6     2213.67     2091.64     44.68 o
  10   2   6       92.51       81.28     15.70 o
  11   2   6      295.81      259.86     18.75 o
  12   2   6      186.85      181.74     17.41 o
  13   2   6       71.49       72.41     18.88 o
 -14   3   6       25.83       14.37     19.96 o
 -13   3   6      848.22      895.20     17.98 o
 -12   3   6        0.95        5.52     13.90 o
 -11   3   6      922.87      957.19     20.39 o
 -10   3   6       87.07       71.34     13.37 o
  -9   3   6       41.34       21.38     11.62 o
  -8   3   6      617.07      562.42     14.50 o
  -7   3   6      958.59      978.92     28.22 o
  -6   3   6     1454.68     1326.83     22.78 o
  -5   3   6     8973.23     8679.12     73.40 o
  -4   3   6      465.67      404.84      8.41 o
  -3   3   6     4002.17     3844.61     49.01 o
  -2   3   6      585.23      644.04      9.35 o
  -1   3   6     7718.10     7831.82     88.55 o
   0   3   6     6473.57     6806.37    109.92 o
   1   3   6     9353.51     9253.02     37.83 o
   2   3   6      143.20      175.60      8.60 o
   3   3   6       53.05       49.95      9.88 o
   4   3   6     2857.15     2851.96     23.54 o
   5   3   6      863.53      886.21     18.94 o
   6   3   6      593.52      564.83     22.03 o
   7   3   6      375.29      332.54     23.26 o
   8   3   6      472.59      483.40     17.31 o
   9   3   6     8299.16     8130.74     65.80 o
  10   3   6       42.18       24.29     14.92 o
  11   3   6       32.73       23.24     14.77 o
  12   3   6      316.67      354.65     20.36 o
  13   3   6      464.45      486.10     22.10 o
 -14   4   6       28.71       32.63     20.18 o
 -13   4   6       25.21       28.93     18.66 o
 -12   4   6       88.02       73.54     11.74 o
 -11   4   6       75.13       94.00     13.79 o
 -10   4   6        6.79        9.05     12.28 o
  -9   4   6      565.07      569.40     15.71 o
  -8   4   6      345.61      364.45     10.42 o
  -7   4   6     1058.01      928.96     15.79 o
  -6   4   6      421.79      470.61     15.05 o
  -5   4   6     1107.88     1176.68     15.52 o
  -4   4   6     1902.73     1910.88     24.50 o
  -3   4   6       45.59       41.89      3.65 o
  -2   4   6       20.35       16.17      3.76 o
  -1   4   6      398.70      383.66      9.52 o
   0   4   6       60.63       66.03      4.88 o
   1   4   6      364.33      387.22      8.93 o
   2   4   6       78.72       85.18      7.25 o
   3   4   6     5428.32     5346.05     45.65 o
   4   4   6     3088.95     3253.55     24.99 o
   5   4   6      147.20      108.88     11.00 o
   6   4   6      475.24      455.22     14.85 o
   7   4   6       15.35       14.33     12.71 o
   8   4   6        0.46        0.00     14.74 o
   9   4   6      104.15      113.05     16.14 o
  10   4   6      369.02      333.97     17.86 o
  11   4   6      283.04      279.82     18.53 o
  12   4   6      215.56      208.64     18.80 o
  13   4   6      184.10      247.24     20.11 o
 -14   5   6        0.24        0.00     20.28 o
 -13   5   6       12.79        4.91     19.39 o
 -12   5   6       78.65       60.72     20.11 o
 -11   5   6       61.01       64.53     13.71 o
 -10   5   6      542.87      485.76     16.44 o
  -9   5   6       50.66       58.33     12.20 o
  -8   5   6     1174.30     1179.32     14.82 o
  -7   5   6       58.34       55.61      7.78 o
  -6   5   6      364.79      373.91      6.53 o
  -5   5   6     1186.33     1133.01     22.71 o
  -4   5   6     3319.63     3105.97     49.35 o
  -3   5   6      107.47      132.00      4.86 o
  -2   5   6      149.73      136.36      4.99 o
  -1   5   6     1864.61     1973.33     33.99 o
   0   5   6      382.68      362.52      6.83 o
   1   5   6      401.62      424.03     15.06 o
   2   5   6     4196.43     4135.43     35.37 o
   3   5   6      387.24      305.26     11.59 o
   4   5   6     4152.88     4229.55     28.33 o
   5   5   6        8.19        6.14     11.28 o
   6   5   6     3812.17     3795.77     40.32 o
   7   5   6      382.04      400.86     15.59 o
   8   5   6     1179.35     1064.60     22.20 o
   9   5   6       10.33       15.17     14.07 o
  10   5   6      180.45      144.96     16.77 o
  11   5   6      608.61      564.73     22.41 o
  12   5   6      296.08      319.51     20.13 o
  13   5   6       65.41       71.72     18.72 o
 -14   6   6       23.80       27.37     21.25 o
 -13   6   6       42.64       33.98     21.15 o
 -12   6   6       44.55       40.53     21.44 o
 -11   6   6      107.74      109.75     20.21 o
 -10   6   6      341.94      344.41     15.50 o
  -9   6   6      581.35      586.52     16.15 o
  -8   6   6      410.68      431.31      9.07 o
  -7   6   6      290.30      344.81     12.30 o
  -6   6   6        0.05        0.00      4.58 o
  -5   6   6      355.43      395.42     11.43 o
  -4   6   6        0.04        0.00      4.79 o
  -3   6   6     1208.32     1192.51     20.61 o
  -2   6   6     2326.92     2151.19     27.68 o
  -1   6   6      211.31      213.63      6.81 o
   0   6   6      973.57     1118.54     20.72 o
   1   6   6       79.77       86.93      7.11 o
   2   6   6     1240.02     1334.51     19.62 o
   3   6   6      152.83      179.89     11.24 o
   4   6   6      463.60      428.27     13.19 o
   5   6   6     1136.17     1145.77     18.73 o
   6   6   6      665.99      675.29     17.75 o
   7   6   6       70.48       75.03     13.98 o
   8   6   6       63.48       47.83     14.86 o
   9   6   6        0.61        1.45     14.71 o
  10   6   6       15.70       23.36     15.20 o
  11   6   6        1.14        0.00     16.01 o
  12   6   6       49.77       66.53     16.72 o
  13   6   6       73.34       83.34     15.78 o
 -13   7   6       16.39       18.82     20.68 o
 -12   7   6        5.89        8.78     20.07 o
 -11   7   6      386.01      399.03     24.17 o
 -10   7   6      128.98      134.28     20.38 o
  -9   7   6       99.94       93.36     12.21 o
  -8   7   6      739.63      739.91     15.62 o
  -7   7   6       93.85       90.64      6.63 o
  -6   7   6      283.07      268.12      6.25 o
  -5   7   6       11.40       13.40      4.22 o
  -4   7   6      248.86      252.53      5.34 o
  -3   7   6        1.15        1.90      3.99 o
  -2   7   6      137.01      136.57      4.73 o
  -1   7   6        0.56        1.10      5.69 o
   0   7   6      146.17      140.83      7.13 o
   1   7   6       24.35       20.87      8.36 o
   2   7   6      621.37      642.25     13.27 o
   3   7   6      703.11      720.43     17.88 o
   4   7   6      508.73      470.12     14.46 o
   5   7   6      316.15      356.00     15.10 o
   6   7   6      780.06      747.52     17.89 o
   7   7   6       20.16       18.28     13.90 o
   8   7   6        3.63        0.00     14.36 o
   9   7   6       11.44        7.89     14.98 o
  10   7   6       37.60       33.22     16.02 o
  11   7   6      373.21      395.31     19.29 o
  12   7   6      163.35      186.12     16.45 o
 -13   8   6       33.29       36.92     23.17 o
 -12   8   6      272.30      261.93     24.26 o
 -11   8   6      261.92      248.18     23.75 o
 -10   8   6      788.84      787.00     26.93 o
  -9   8   6       97.63       96.03     19.81 o
  -8   8   6       14.89       16.59      9.77 o
  -7   8   6      508.22      439.80     10.27 o
  -6   8   6        2.29        3.16      6.56 o
  -5   8   6      908.51      846.67     11.90 o
  -4   8   6     1465.22     1415.77     11.48 o
  -3   8   6      121.12      143.48      4.98 o
  -2   8   6     1866.49     1954.87     22.50 o
  -1   8   6      166.86      138.85      6.54 o
   0   8   6     1425.05     1404.83     27.34 o
   1   8   6     1980.64     1915.41     33.34 o
   2   8   6        2.29        0.47      9.24 o
   3   8   6      634.34      702.70     19.29 o
   4   8   6       30.78        8.96     15.55 o
   5   8   6        8.21       10.55     12.69 o
   6   8   6      232.85      227.98     14.80 o
   7   8   6      304.36      267.08     16.28 o
   8   8   6      593.50      557.14     19.14 o
   9   8   6        9.37        0.00     14.79 o
  10   8   6       98.18       77.34     15.42 o
  11   8   6        0.70        6.88     14.81 o
  12   8   6      159.74      198.10     18.82 o
 -12   9   6      187.89      197.74     21.56 o
 -11   9   6      218.75      237.91     23.84 o
 -10   9   6      196.87      182.17     21.88 o
  -9   9   6      608.85      602.24     24.85 o
  -8   9   6      908.37      885.30     26.98 o
  -7   9   6       67.19       68.33     12.96 o
  -6   9   6      266.30      326.34     16.67 o
  -5   9   6       64.00       47.91     12.36 o
  -4   9   6       71.71       62.02      9.25 o
  -3   9   6     1216.90     1104.52      8.53 o
  -2   9   6       50.55       57.17      4.58 o
  -1   9   6     2871.20     2867.09     20.57 o
   0   9   6     1851.60     1734.03     31.28 o
   1   9   6      862.09      806.51     25.33 o
   2   9   6     1253.86     1196.99     30.15 o
   3   9   6      181.50      189.41     14.60 o
   4   9   6      385.98      421.26     30.10 o
   5   9   6      369.83      397.86     28.30 o
   6   9   6        0.60        0.00     18.80 o
   7   9   6      601.35      666.90     19.45 o
   8   9   6      198.71      218.77     15.39 o
   9   9   6      998.27     1110.01     22.93 o
  10   9   6      366.45      388.81     21.81 o
  11   9   6      561.48      613.37     29.79 o
 -12  10   6       19.24       24.34     21.88 o
 -11  10   6      110.12      136.37     22.58 o
 -10  10   6       70.19       66.78     22.24 o
  -9  10   6        4.85       12.85     21.48 o
  -8  10   6     1328.53     1305.80     43.05 o
  -7  10   6     1243.13     1257.27     20.98 o
  -6  10   6     1363.28     1308.72     21.02 o
  -5  10   6       75.33       63.17      9.92 o
  -4  10   6      146.22      137.75     10.68 o
  -3  10   6       16.27       20.22      9.72 o
  -2  10   6     1541.50     1537.76     19.57 o
  -1  10   6        5.58        5.29      5.14 o
   0  10   6     1677.71     1646.94     38.59 o
   1  10   6      163.07      159.25     12.71 o
   2  10   6       48.00       52.02     10.72 o
   3  10   6      529.29      556.31     19.11 o
   4  10   6      946.39      853.03     33.37 o
   5  10   6      340.46      313.41     21.26 o
   6  10   6      842.63      850.69     26.63 o
   7  10   6      139.86      127.53     19.63 o
   8  10   6       41.29       34.66     13.14 o
   9  10   6      217.22      206.01     19.47 o
  10  10   6        0.82        2.74     16.84 o
  11  10   6       34.44       30.37     19.87 o
 -11  11   6       16.80       12.11     23.02 o
 -10  11   6        9.71       28.97     19.47 o
  -9  11   6        0.96       13.43     21.42 o
  -8  11   6      181.41      239.17     22.80 o
  -7  11   6       28.44       25.89     12.64 o
  -6  11   6       24.54       11.55     14.04 o
  -5  11   6      136.09      112.23     11.27 o
  -4  11   6      197.75      189.41     11.64 o
  -3  11   6       70.94       80.58     11.22 o
  -2  11   6      260.25      258.24      8.00 o
  -1  11   6     1342.33     1191.43     13.46 o
   0  11   6      862.80      826.88     13.91 o
   1  11   6       17.61       10.42      9.43 o
   2  11   6       61.18       47.51     10.24 o
   3  11   6      181.66      180.86     11.83 o
   4  11   6      524.10      519.48     18.70 o
   5  11   6      345.54      316.31     14.72 o
   6  11   6       53.31       52.86     16.91 o
   7  11   6       30.84       34.14     15.55 o
   8  11   6       34.43       21.09     16.18 o
   9  11   6        0.21       11.96     17.50 o
  10  11   6       52.41       54.41     17.91 o
 -10  12   6      115.32      153.58     21.44 o
  -9  12   6       14.34       10.27     20.35 o
  -8  12   6       88.45       98.26     18.86 o
  -7  12   6      157.37      179.35     21.58 o
  -6  12   6      578.18      567.21     16.19 o
  -5  12   6      265.95      263.69     13.03 o
  -4  12   6        5.09        4.82     11.05 o
  -3  12   6      124.61      130.99     12.12 o
  -2  12   6      760.27      835.06     16.45 o
  -1  12   6      522.00      479.77     10.62 o
   0  12   6      848.10      809.30     22.91 o
   1  12   6      217.26      235.99     11.46 o
   2  12   6       89.26       89.48     10.72 o
   3  12   6      506.05      472.65     13.92 o
   4  12   6      752.23      712.12     18.66 o
   5  12   6      211.00      214.70     13.15 o
   6  12   6      364.72      347.02     13.84 o
   7  12   6      340.74      356.33     19.42 o
   8  12   6        6.02       11.69     17.28 o
   9  12   6        0.65        3.38     17.09 o
  -9  13   6        3.99       13.38     19.98 o
  -8  13   6        3.59       11.08     20.76 o
  -7  13   6       59.03       44.34     20.13 o
  -6  13   6       63.49       68.40     11.78 o
  -5  13   6       69.51       45.83     11.25 o
  -4  13   6       24.05       24.47     11.41 o
  -3  13   6       29.80       25.28     11.33 o
  -2  13   6       81.43       97.97     12.00 o
  -1  13   6       12.71       17.54     12.01 o
   0  13   6      242.32      236.63     13.40 o
   1  13   6        1.08        0.00      9.81 o
   2  13   6       19.00       23.86     10.07 o
   3  13   6       52.28       46.59     10.84 o
   4  13   6      386.59      357.50     16.84 o
   5  13   6       48.02       30.56     15.89 o
   6  13   6      148.61      159.52     16.61 o
   7  13   6       34.15       45.55     18.12 o
   8  13   6       45.74       48.70     18.81 o
  -8  14   6      126.64      139.48     23.59 o
  -7  14   6      599.49      672.63     27.33 o
  -6  14   6       40.09       66.81     14.82 o
  -5  14   6      134.61      127.99     12.92 o
  -4  14   6      131.26      141.82     12.71 o
  -3  14   6       90.38       83.07     12.31 o
  -2  14   6      345.95      346.66     17.27 o
  -1  14   6       76.02      101.40     12.55 o
   0  14   6       49.39       61.50     12.11 o
   1  14   6      164.29      166.55     14.15 o
   2  14   6       19.77       15.82     18.10 o
   3  14   6      132.59      143.50     15.20 o
   4  14   6       58.64       59.85     15.56 o
   5  14   6      612.57      680.82     29.44 o
   6  14   6        2.01        6.28     16.59 o
   7  14   6      119.65      125.82     19.36 o
  -6  15   6       10.13        7.91     19.77 o
  -5  15   6        2.72        1.39     14.71 o
  -4  15   6       34.91       45.19     12.02 o
  -3  15   6      177.29      158.41     12.89 o
  -2  15   6       14.04        6.70     11.45 o
  -1  15   6        0.04        0.00     13.93 o
   0  15   6       24.75        0.00     15.48 o
   1  15   6      237.42      256.47     21.70 o
   2  15   6       45.98       55.46     18.66 o
   3  15   6       84.72       95.12     23.24 o
   4  15   6        0.38        1.73     20.23 o
   5  15   6        5.80       10.79     17.02 o
  -3  16   6       12.27       10.61     14.90 o
  -2  16   6       32.61       22.27     16.08 o
  -1  16   6        2.45        0.00     15.96 o
   0  16   6      246.96      227.34     18.27 o
   1  16   6       22.62       11.79     17.56 o
   2  16   6       21.98       18.83     20.13 o
 -14   1   7        6.65       10.20     15.95 o
 -13   1   7       22.09       13.76     14.10 o
 -12   1   7       29.73       48.22     13.88 o
 -11   1   7      311.49      318.81     15.52 o
 -10   1   7       33.13       46.64     11.97 o
  -9   1   7      962.99      976.52     23.54 o
  -8   1   7        0.47        8.52      4.70 o
  -7   1   7       96.19      113.47      4.71 o
  -6   1   7      496.35      508.53     14.12 o
  -5   1   7    12898.18    13307.06     97.51 o
  -4   1   7       39.43       50.21      8.30 o
  -3   1   7     1577.95     1635.41     17.02 o
  -2   1   7      485.94      469.58     16.12 o
  -1   1   7      978.50      886.95     10.39 o
   0   1   7        7.13        2.80      6.49 o
   1   1   7     1324.82     1488.95     20.60 o
   2   1   7      106.32       91.25      7.40 o
   3   1   7    15032.04    15474.85    240.25 o
   4   1   7     1169.32     1151.57     37.82 o
   5   1   7       22.93       11.50     10.12 o
   6   1   7      289.82      278.11     14.29 o
   7   1   7      321.56      332.66     16.29 o
   8   1   7      228.14      232.87     15.25 o
   9   1   7       32.83       21.19     19.50 o
  10   1   7       78.76       88.36     24.42 o
  11   1   7      652.32      673.61     27.54 o
  12   1   7       26.59       25.70     20.78 o
  13   1   7       74.55       72.03     21.98 o
 -14   2   7       25.48       32.46     15.68 o
 -13   2   7       14.37        6.07     14.26 o
 -12   2   7       79.44       81.46     14.53 o
 -11   2   7      497.66      505.95     17.44 o
 -10   2   7      107.45      130.30     13.88 o
  -9   2   7        0.16        1.79      6.33 o
  -8   2   7      223.00      248.27      8.82 o
  -7   2   7      402.38      463.63     14.04 o
  -6   2   7        5.42       25.04      4.56 o
  -5   2   7     7568.38     7635.09     32.06 o
  -4   2   7     8229.83     8148.46     31.68 o
  -3   2   7        8.27        9.41      6.84 o
  -2   2   7      822.96      812.38     17.88 o
  -1   2   7     3025.51     2909.85     43.40 o
   0   2   7      196.17      243.07     11.12 o
   1   2   7       69.31       84.59      6.53 o
   2   2   7     2024.61     1980.47     41.62 o
   3   2   7      317.28      345.27     14.12 o
   4   2   7     1160.66     1190.36     16.98 o
   5   2   7      110.11      110.62     11.20 o
   6   2   7      973.98     1053.28     19.29 o
   7   2   7       36.28       26.60     13.24 o
   8   2   7      293.77      273.59     17.33 o
   9   2   7      424.59      347.06     17.44 o
  10   2   7      182.24      177.47     16.52 o
  11   2   7       28.83       25.88     16.87 o
  12   2   7      226.45      227.79     19.21 o
  13   2   7        0.09        0.00     19.94 o
 -14   3   7      362.39      316.21     21.29 o
 -13   3   7      194.36      173.54     18.05 o
 -12   3   7      141.70      167.91     15.04 o
 -11   3   7        0.59        5.31     13.21 o
 -10   3   7        0.06        0.00     12.19 o
  -9   3   7      254.10      227.83     13.78 o
  -8   3   7      215.65      234.04      8.77 o
  -7   3   7      184.11      186.76      8.87 o
  -6   3   7     1250.77     1198.75     27.17 o
  -5   3   7     4085.41     3954.45     48.43 o
  -4   3   7      167.07      192.96      8.55 o
  -3   3   7      394.75      442.49      9.03 o
  -2   3   7      300.28      286.06     12.24 o
  -1   3   7      333.97      333.49      5.20 o
   0   3   7     3962.37     3853.92     40.21 o
   1   3   7      184.30      194.72      7.24 o
   2   3   7        6.42       10.00      6.84 o
   3   3   7      179.63      170.41     10.93 o
   4   3   7       62.47      104.05     11.13 o
   5   3   7      179.99      210.02     12.81 o
   6   3   7     2974.85     2986.60     34.91 o
   7   3   7      804.00      805.16     19.63 o
   8   3   7     2137.31     2013.65     27.55 o
   9   3   7       31.67       26.36     14.68 o
  10   3   7       81.80       99.17     16.29 o
  11   3   7       31.74       18.74     15.94 o
  12   3   7      155.17      158.92     18.63 o
  13   3   7       52.33       55.78     19.18 o
 -14   4   7       95.38       90.68     21.83 o
 -13   4   7       28.17       27.49     15.37 o
 -12   4   7        4.73        8.75     14.16 o
 -11   4   7      175.03      171.61     14.21 o
 -10   4   7       51.19       45.08     12.50 o
  -9   4   7      123.53      134.84     12.87 o
  -8   4   7      384.80      367.68     13.71 o
  -7   4   7       28.09       29.17      6.66 o
  -6   4   7     1204.74     1169.94     16.72 o
  -5   4   7        9.73       14.08      3.63 o
  -4   4   7     2324.71     2341.65     23.17 o
  -3   4   7      894.36     1047.46     21.18 o
  -2   4   7     1546.33     1840.94     12.36 o
  -1   4   7      101.51       94.35      4.53 o
   0   4   7      144.42      123.15      5.97 o
   1   4   7     1511.19     1699.12     15.28 o
   2   4   7     3305.81     3204.46     43.78 o
   3   4   7     1004.58      946.14     15.48 o
   4   4   7       35.47       49.43     10.66 o
   5   4   7        9.33        2.50     11.42 o
   6   4   7      522.90      526.59     17.72 o
   7   4   7        0.82        0.00     13.94 o
   8   4   7     2626.75     2527.06     34.81 o
   9   4   7        5.29        0.00     14.20 o
  10   4   7       82.52       95.08     14.66 o
  11   4   7       24.47       14.31     16.18 o
  12   4   7        0.72        0.00     17.15 o
  13   4   7      284.10      306.38     21.28 o
 -14   5   7      315.00      354.34     26.45 o
 -13   5   7      253.47      250.15     17.14 o
 -12   5   7       12.44        9.62     14.47 o
 -11   5   7       17.14       24.45     12.90 o
 -10   5   7       91.08       96.92     13.49 o
  -9   5   7       12.76        2.07     11.82 o
  -8   5   7      262.55      263.21     13.61 o
  -7   5   7      304.08      327.13      7.78 o
  -6   5   7      460.75      503.42      9.17 o
  -5   5   7     3231.80     3145.84     44.26 o
  -4   5   7     2661.52     2640.14     24.41 o
  -3   5   7       21.41       14.03      3.89 o
  -2   5   7      197.91      231.06      8.61 o
  -1   5   7     1955.69     2269.81     21.87 o
   0   5   7     2249.84     2401.01     59.18 o
   1   5   7      193.60      139.32      7.89 o
   2   5   7     1397.94     1449.83     17.37 o
   3   5   7        0.27        1.12     10.20 o
   4   5   7       42.68       39.97     11.34 o
   5   5   7     1928.10     1889.93     22.87 o
   6   5   7      292.12      281.89     15.31 o
   7   5   7        7.70        0.27     14.41 o
   8   5   7      373.80      352.03     17.64 o
   9   5   7      159.61      139.06     16.09 o
  10   5   7        0.06        1.24     16.23 o
  11   5   7       53.06       66.66     17.88 o
  12   5   7        4.41        8.86     16.81 o
 -13   6   7      891.05      914.40     30.56 o
 -12   6   7       31.93       27.66     13.89 o
 -11   6   7      684.61      659.76     22.19 o
 -10   6   7      740.99      719.46     21.90 o
  -9   6   7       82.92       62.84     12.52 o
  -8   6   7     1307.51     1324.43     27.22 o
  -7   6   7      576.47      545.95     14.21 o
  -6   6   7     1240.25     1311.47     35.95 o
  -5   6   7     3593.63     3631.63     35.45 o
  -4   6   7      371.76      392.81     11.68 o
  -3   6   7      431.54      396.84      9.63 o
  -2   6   7      394.48      397.09      6.69 o
  -1   6   7     5178.56     5253.04    105.67 o
   0   6   7        0.30        0.00      6.13 o
   1   6   7     2788.83     2969.21     20.52 o
   2   6   7     4346.05     4534.35     33.45 o
   3   6   7        7.25       15.72     10.71 o
   4   6   7      988.10     1021.97     18.14 o
   5   6   7     3534.83     3542.26     50.35 o
   6   6   7       74.61       88.56     14.51 o
   7   6   7     3236.06     3193.79     31.73 o
   8   6   7        4.65       18.44     15.29 o
   9   6   7     1912.84     2029.64     38.88 o
  10   6   7       20.56        0.00     16.57 o
  11   6   7      315.93      371.89     22.47 o
  12   6   7       18.84       20.58     16.43 o
 -13   7   7        4.19        8.41     23.16 o
 -12   7   7       94.57      102.21     20.92 o
 -11   7   7       97.50      119.11     21.55 o
 -10   7   7       44.42       23.02     18.64 o
  -9   7   7       32.09       32.47     12.00 o
  -8   7   7       73.27       80.44      8.85 o
  -7   7   7      930.78      925.07     16.32 o
  -6   7   7      204.85      199.64     10.71 o
  -5   7   7       41.25       46.44      4.86 o
  -4   7   7      365.55      332.11      7.44 o
  -3   7   7      486.61      546.17     13.55 o
  -2   7   7       17.95       18.94      4.79 o
  -1   7   7      123.37      147.61      7.13 o
   0   7   7      491.65      539.81     18.63 o
   1   7   7      143.91      110.72      9.84 o
   2   7   7      198.05      209.96     11.28 o
   3   7   7        1.34        0.40     12.71 o
   4   7   7        8.41        7.24     11.98 o
   5   7   7      747.78      739.20     17.64 o
   6   7   7      583.50      575.95     18.34 o
   7   7   7       37.39       39.90     15.24 o
   8   7   7      579.61      543.37     32.50 o
   9   7   7      247.59      258.26     17.95 o
  10   7   7       80.75       55.64     16.08 o
  11   7   7       13.22        0.00     17.23 o
  12   7   7      342.20      397.39     22.09 o
 -12   8   7      408.54      487.51     27.76 o
 -11   8   7      196.79      206.55     22.54 o
 -10   8   7      197.16      245.53     21.38 o
  -9   8   7       34.08       27.08     18.08 o
  -8   8   7      772.02      853.05     18.25 o
  -7   8   7       18.14       21.61      8.39 o
  -6   8   7     1090.80     1022.18     23.38 o
  -5   8   7      347.95      338.74      8.10 o
  -4   8   7        0.95        0.00      5.65 o
  -3   8   7     2233.94     2291.72     28.38 o
  -2   8   7      193.80      200.66      5.80 o
  -1   8   7       79.81       72.80      6.93 o
   0   8   7     2189.85     2126.39     45.97 o
   1   8   7      280.71      243.95     11.20 o
   2   8   7     1280.76     1304.08     22.23 o
   3   8   7      463.50      515.72     18.92 o
   4   8   7     4791.04     4746.08     41.59 o
   5   8   7      259.84      262.98     15.43 o
   6   8   7     2488.02     2331.42     50.60 o
   7   8   7      560.17      495.00     18.93 o
   8   8   7       43.80       43.29     14.26 o
   9   8   7      378.45      425.54     18.58 o
  10   8   7        4.10        0.00     16.19 o
  11   8   7        0.68        0.00     15.74 o
 -12   9   7       11.65       19.93     23.15 o
 -11   9   7       29.15       33.56     19.85 o
 -10   9   7      254.99      269.22     23.20 o
  -9   9   7      562.19      620.49     25.77 o
  -8   9   7       26.70       43.79     18.94 o
  -7   9   7      905.32      881.48     18.86 o
  -6   9   7      171.27      186.67     14.67 o
  -5   9   7       12.56       20.20      8.73 o
  -4   9   7      124.23      133.37      5.89 o
  -3   9   7      715.91      734.69     12.64 o
  -2   9   7       17.77       17.84      5.59 o
  -1   9   7     1140.81     1227.34     28.52 o
   0   9   7       18.08       16.94      9.46 o
   1   9   7      612.01      583.13     18.72 o
   2   9   7      843.31      874.78     28.46 o
   3   9   7      607.54      632.05     16.42 o
   4   9   7       34.29       32.37     16.84 o
   5   9   7      528.93      515.11     21.66 o
   6   9   7      627.06      568.37     23.56 o
   7   9   7       68.28       41.61     13.79 o
   8   9   7      125.89      127.66     15.75 o
   9   9   7        0.97        4.68     15.84 o
  10   9   7      588.07      698.16     22.70 o
  11   9   7      182.79      240.29     21.31 o
 -11  10   7       19.72       18.40     19.78 o
 -10  10   7       12.76       13.50     21.02 o
  -9  10   7      212.38      255.78     23.55 o
  -8  10   7      179.78      172.59     21.61 o
  -7  10   7      245.44      258.57     15.04 o
  -6  10   7      112.26      103.35     11.43 o
  -5  10   7      522.46      489.08     12.93 o
  -4  10   7      180.27      180.49     11.16 o
  -3  10   7      176.43      193.11     12.40 o
  -2  10   7        0.00        0.00      7.45 o
  -1  10   7     1683.32     1680.99     27.68 o
   0  10   7      877.56      893.83     15.71 o
   1  10   7      285.16      265.38     12.12 o
   2  10   7      224.86      222.96     12.50 o
   3  10   7      182.10      181.33     13.20 o
   4  10   7       34.83       21.02     12.73 o
   5  10   7      192.87      164.82     19.79 o
   6  10   7       36.77       19.70     18.86 o
   7  10   7      711.60      750.90     26.84 o
   8  10   7      774.81      795.13     37.69 o
   9  10   7       19.91       24.38     20.62 o
  10  10   7       74.22      128.87     22.60 o
 -10  11   7        0.61       26.90     20.04 o
  -9  11   7      265.74      296.91     24.05 o
  -8  11   7      135.83      129.17     24.01 o
  -7  11   7      463.62      499.71     17.84 o
  -6  11   7      420.65      405.61     12.97 o
  -5  11   7       97.78      107.57     10.72 o
  -4  11   7     2701.22     2755.85     33.48 o
  -3  11   7      646.48      624.20     14.56 o
  -2  11   7      392.18      367.02      9.49 o
  -1  11   7     1447.19     1435.23     15.16 o
   0  11   7       95.53       60.79     10.30 o
   1  11   7       51.20       51.93     10.82 o
   2  11   7       65.17       62.12     11.86 o
   3  11   7      327.63      326.87     14.62 o
   4  11   7     2627.81     2688.59     41.30 o
   5  11   7       31.54       28.74     13.22 o
   6  11   7        2.14        0.00     17.72 o
   7  11   7      375.35      430.49     25.22 o
   8  11   7      397.45      496.40     30.02 o
   9  11   7       20.01       17.06     17.03 o
 -10  12   7      191.59      191.76     24.89 o
  -9  12   7        3.47        0.00     20.09 o
  -8  12   7      156.44      158.79     20.54 o
  -7  12   7       47.03       31.66     21.05 o
  -6  12   7       42.57       32.59     14.31 o
  -5  12   7       93.37       87.40     11.30 o
  -4  12   7       24.25       25.72     11.00 o
  -3  12   7      577.33      575.00     14.86 o
  -2  12   7       69.77       53.26     11.79 o
  -1  12   7       48.78       57.67     11.79 o
   0  12   7      233.76      240.38     11.24 o
   1  12   7      204.73      232.88     11.82 o
   2  12   7        8.99       25.54     10.74 o
   3  12   7      739.85      707.18     24.47 o
   4  12   7      102.92      111.56     12.40 o
   5  12   7      226.00      221.10     13.11 o
   6  12   7      229.20      235.59     14.85 o
   7  12   7       39.33       66.71     18.86 o
   8  12   7       11.30       43.83     17.88 o
  -8  13   7        3.46        0.98     19.78 o
  -7  13   7       15.85       25.67     21.11 o
  -6  13   7      233.66      236.19     16.91 o
  -5  13   7      303.68      334.20     17.38 o
  -4  13   7       25.32       16.78     11.37 o
  -3  13   7        0.22        8.93     11.38 o
  -2  13   7     1478.58     1449.93     20.61 o
  -1  13   7       11.03        8.62     12.05 o
   0  13   7     1272.68     1227.17     31.95 o
   1  13   7      351.44      347.23     12.64 o
   2  13   7      415.77      431.25     13.67 o
   3  13   7      138.74      177.78     12.02 o
   4  13   7       54.44       55.18     11.40 o
   5  13   7        5.13       11.88     15.01 o
   6  13   7      160.65      168.74     18.52 o
   7  13   7       62.06       75.61     18.23 o
  -7  14   7       12.87       22.60     21.74 o
  -6  14   7       16.37        0.00     19.33 o
  -5  14   7       19.30       11.49     15.60 o
  -4  14   7      168.32      172.58     17.08 o
  -3  14   7     1416.52     1418.73     20.57 o
  -2  14   7      160.35      188.01     13.74 o
  -1  14   7      554.11      579.57     16.51 o
   0  14   7      298.88      326.42     14.65 o
   1  14   7      127.34      148.39     14.15 o
   2  14   7        1.90        0.00     12.77 o
   3  14   7       15.54        9.45     14.02 o
   4  14   7        2.80       11.28     14.47 o
   5  14   7      342.00      374.65     23.08 o
   6  14   7      198.96      216.87     19.56 o
  -5  15   7        1.89        0.00     15.99 o
  -4  15   7        0.50        0.00     16.19 o
  -3  15   7       15.05        9.77     15.31 o
  -2  15   7      244.36      232.56     14.10 o
  -1  15   7       41.70       30.93     12.87 o
   0  15   7        0.20        0.00     15.82 o
   1  15   7       88.22       97.16     19.68 o
   2  15   7       22.10       22.23     21.39 o
   3  15   7        3.33        0.00     19.17 o
   4  15   7       17.54        5.15     20.91 o
  -1  16   7      761.97      811.66     30.55 o
   0  16   7       14.96       23.84     16.50 o
 -14   0   8      423.12      463.05     39.31 o
 -13   0   8      698.19      677.80     38.19 o
 -12   0   8      258.73      235.54     16.76 o
 -11   0   8      144.95      186.12     29.19 o
 -10   0   8      184.26      173.76     15.27 o
  -9   0   8      174.21      188.35     13.41 o
  -8   0   8     2451.11     2325.39     24.51 o
  -7   0   8       48.06       58.60      6.46 o
  -6   0   8     2291.63     2405.76    109.26 o
  -5   0   8      510.36      476.29     13.01 o
  -4   0   8     1025.89      799.61     16.91 o
  -3   0   8       86.76       48.39     12.84 o
  -2   0   8     3712.77     3761.11    120.43 o
  -1   0   8      690.51      679.19     20.99 o
   0   0   8     5464.63     5900.79    172.13 o
   1   0   8      531.02      601.04     31.34 o
   2   0   8     2493.02     2692.36    147.74 o
   3   0   8     1513.69     1438.10     34.55 o
   4   0   8     1087.31      930.07     31.76 o
   5   0   8      561.32      582.68     29.65 o
   6   0   8     3924.91     3971.29     58.46 o
   7   0   8     1302.05     1239.91     40.65 o
   8   0   8     1200.43     1184.69     41.69 o
   9   0   8      196.39      168.66     31.35 o
  10   0   8     4077.79     4150.86     68.54 o
  11   0   8        0.82        0.00     29.72 o
  12   0   8      133.71      129.64     29.16 o
  13   0   8       44.25       88.30     32.17 o
 -14   1   8        9.15        0.00     22.13 o
 -13   1   8      124.92      152.25     15.37 o
 -12   1   8        5.67        7.65     13.19 o
 -11   1   8       58.80       54.29     12.41 o
 -10   1   8       59.58       44.55     11.88 o
  -9   1   8        0.65        2.27     10.97 o
  -8   1   8      237.12      232.32     14.49 o
  -7   1   8      119.25      106.81      6.51 o
  -6   1   8       39.88       49.15      7.94 o
  -5   1   8        9.17        3.09      7.04 o
  -4   1   8       86.66       93.57     15.58 o
  -3   1   8        6.89        0.71      5.70 o
  -2   1   8      642.26      571.56     17.61 o
  -1   1   8     2045.23     2185.78     36.32 o
   0   1   8     1250.19     1415.70     47.35 o
   1   1   8      702.14      815.79     22.79 o
   2   1   8       13.84       15.95      9.85 o
   3   1   8        7.65        6.22     15.81 o
   4   1   8      688.29      664.99     20.47 o
   5   1   8      155.37      122.46     17.05 o
   6   1   8      127.72      145.87     19.56 o
   7   1   8      339.16      362.12     22.72 o
   8   1   8      677.36      668.05     25.79 o
   9   1   8        8.14        1.10     17.97 o
  10   1   8      140.22      196.90     27.78 o
  11   1   8      155.63      133.00     21.01 o
  12   1   8       90.13      118.87     27.25 o
  13   1   8      256.48      305.41     26.20 o
 -14   2   8      168.27      167.74     22.46 o
 -13   2   8       47.67       56.85     15.17 o
 -12   2   8      118.00      137.97     15.39 o
 -11   2   8      199.54      217.26     14.89 o
 -10   2   8       10.46        7.96     12.19 o
  -9   2   8       81.70       95.25     12.47 o
  -8   2   8      504.27      505.81     18.47 o
  -7   2   8       36.05       37.11      4.75 o
  -6   2   8      489.51      527.77     13.40 o
  -5   2   8       22.87       27.29      8.04 o
  -4   2   8       19.10        1.39      7.81 o
  -3   2   8       69.60       45.78      7.14 o
  -2   2   8       23.58       33.07     13.51 o
  -1   2   8     2650.00     2794.58     64.10 o
   0   2   8      773.67      764.68     31.44 o
   1   2   8     2127.20     2104.14     43.00 o
   2   2   8      137.81      140.90      8.32 o
   3   2   8     3057.94     3046.28     58.12 o
   4   2   8       16.98       48.82     11.08 o
   5   2   8     1037.33      922.07     18.03 o
   6   2   8      201.35      178.69     13.70 o
   7   2   8      148.88      168.40     15.77 o
   8   2   8     1473.55     1414.58     25.34 o
   9   2   8      321.42      246.73     17.11 o
  10   2   8        0.01        0.00     15.97 o
  11   2   8     1142.18     1147.69     53.28 o
  12   2   8      253.89      240.32     21.96 o
  13   2   8      448.85      479.47     28.50 o
 -14   3   8       48.32       51.15     21.53 o
 -13   3   8       34.33       20.98     14.90 o
 -12   3   8       98.80      106.94     15.08 o
 -11   3   8       61.05       77.45     13.55 o
 -10   3   8        6.57        0.00     12.44 o
  -9   3   8      254.96      250.16     14.02 o
  -8   3   8      285.69      284.13     13.28 o
  -7   3   8      301.57      322.80      7.33 o
  -6   3   8     1467.92     1368.48     17.38 o
  -5   3   8      107.03      115.34      9.83 o
  -4   3   8       59.52       60.01      9.32 o
  -3   3   8     4171.98     4001.00     41.34 o
  -2   3   8      160.53      170.62     14.21 o
  -1   3   8      636.39      713.25     15.26 o
   0   3   8     4199.73     4336.21     32.16 o
   1   3   8      111.13      161.64      7.19 o
   2   3   8     2499.92     2343.06     25.96 o
   3   3   8      562.33      526.43     14.24 o
   4   3   8       14.90       19.75     10.89 o
   5   3   8     1487.65     1437.48     29.67 o
   6   3   8     2207.21     2097.63     33.81 o
   7   3   8      781.33      745.82     19.41 o
   8   3   8      620.99      601.61     19.78 o
   9   3   8      631.44      611.44     20.30 o
  10   3   8       11.39       21.45     16.54 o
  11   3   8      539.65      512.48     21.95 o
  12   3   8      107.38      116.21     18.86 o
 -13   4   8        1.88        3.82     15.43 o
 -12   4   8        0.01        0.00     13.54 o
 -11   4   8      307.05      281.88     15.54 o
 -10   4   8       58.92       47.68     12.99 o
  -9   4   8      150.41      154.92     13.52 o
  -8   4   8       61.61       58.58     11.86 o
  -7   4   8      167.81      165.85     11.99 o
  -6   4   8      997.46      978.18     21.43 o
  -5   4   8      540.11      521.30     12.66 o
  -4   4   8      838.62      761.12     13.79 o
  -3   4   8        2.88        7.42      8.58 o
  -2   4   8      140.61      113.27     10.26 o
  -1   4   8     1566.73     1579.81     22.01 o
   0   4   8      164.19      198.88      6.64 o
   1   4   8       30.61       41.52      7.07 o
   2   4   8     1692.13     1721.17     19.29 o
   3   4   8      139.61      140.02     11.52 o
   4   4   8      128.66      126.69     12.11 o
   5   4   8       36.99       44.72     12.92 o
   6   4   8      387.28      383.46     16.94 o
   7   4   8      279.52      252.13     15.33 o
   8   4   8      371.08      353.48     17.65 o
   9   4   8        0.77        0.00     14.35 o
  10   4   8        9.58       13.49     16.54 o
  11   4   8        1.71        0.51     16.60 o
  12   4   8      127.11      120.90     17.99 o
 -13   5   8      103.57      103.44     16.33 o
 -12   5   8       65.89       60.66     14.07 o
 -11   5   8       10.87        8.90     13.53 o
 -10   5   8      241.44      252.43     15.12 o
  -9   5   8        7.38        1.82     12.14 o
  -8   5   8      235.43      197.36     14.73 o
  -7   5   8     1263.30     1256.07     18.67 o
  -6   5   8        2.96        9.53      4.60 o
  -5   5   8      771.45      780.21     25.42 o
  -4   5   8      178.64      159.42      8.15 o
  -3   5   8       82.98       87.49      3.88 o
  -2   5   8     3651.43     3683.97     54.94 o
  -1   5   8      418.58      372.62      9.34 o
   0   5   8       54.64       38.13      6.03 o
   1   5   8        2.30        1.52      6.87 o
   2   5   8     2864.50     2785.98     40.31 o
   3   5   8       30.64       58.80     11.25 o
   4   5   8     3304.19     3185.15     27.94 o
   5   5   8      723.92      743.41     18.29 o
   6   5   8      353.08      354.65     16.19 o
   7   5   8      545.68      557.56     18.98 o
   8   5   8      130.85      135.13     17.22 o
   9   5   8      419.73      420.89     21.73 o
  10   5   8     1014.96      960.26     24.57 o
  11   5   8      306.14      345.04     19.64 o
  12   5   8      423.52      443.34     28.67 o
 -13   6   8        0.59        5.99     21.47 o
 -12   6   8       23.14        5.85     19.72 o
 -11   6   8       32.03       24.45     13.64 o
 -10   6   8        7.75        1.39     12.69 o
  -9   6   8       99.35      106.29     12.93 o
  -8   6   8      106.72       94.27     12.59 o
  -7   6   8      797.31      791.17     16.68 o
  -6   6   8     1833.40     1865.34     15.57 o
  -5   6   8        2.12        2.08      3.50 o
  -4   6   8        5.72        3.19      4.17 o
  -3   6   8      302.53      328.71      6.50 o
  -2   6   8       36.82       32.64      5.77 o
  -1   6   8      427.34      468.08     10.64 o
   0   6   8      560.42      571.18      9.74 o
   1   6   8     2191.77     2248.40     47.08 o
   2   6   8     1712.23     1767.92     23.44 o
   3   6   8      117.18      130.31     13.68 o
   4   6   8      244.06      247.34     14.42 o
   5   6   8       39.24       28.16     13.22 o
   6   6   8       32.08       30.78     14.92 o
   7   6   8       95.89      104.66     15.36 o
   8   6   8      553.97      558.72     20.11 o
   9   6   8       11.28       18.30     16.75 o
  10   6   8      617.26      674.67     26.12 o
  11   6   8       25.95       29.34     17.77 o
  12   6   8       32.55       13.63     18.42 o
 -12   7   8       35.22       24.61     20.88 o
 -11   7   8        3.68       13.59     18.68 o
 -10   7   8      393.46      389.37     22.89 o
  -9   7   8      309.72      326.07     14.81 o
  -8   7   8      162.82      183.67     13.04 o
  -7   7   8       45.44       57.22     11.17 o
  -6   7   8       62.28       72.60      9.44 o
  -5   7   8      256.56      226.65      9.87 o
  -4   7   8      195.24      206.97      6.27 o
  -3   7   8       84.55       93.26      5.80 o
  -2   7   8     3007.03     3055.59     46.70 o
  -1   7   8     1024.48     1095.50     25.36 o
   0   7   8       67.17       49.52      9.18 o
   1   7   8      898.16      926.55     24.54 o
   2   7   8       75.56       82.96     11.34 o
   3   7   8     1424.59     1455.90     40.33 o
   4   7   8       49.53       58.94     13.38 o
   5   7   8      759.54      764.97     18.83 o
   6   7   8       97.37       79.91     15.48 o
   7   7   8      456.90      457.47     18.23 o
   8   7   8      199.02      210.51     16.76 o
   9   7   8        4.54        5.12     16.43 o
  10   7   8       82.65      126.22     18.25 o
  11   7   8      102.62       89.71     17.92 o
 -12   8   8      182.42      210.90     23.56 o
 -11   8   8      848.47      892.69     29.92 o
 -10   8   8       86.39       86.54     20.76 o
  -9   8   8      358.52      413.05     23.77 o
  -8   8   8      938.37      912.05     26.81 o
  -7   8   8        1.92        0.00     17.66 o
  -6   8   8     1194.24     1258.67     13.44 o
  -5   8   8        3.71        0.00      6.24 o
  -4   8   8      930.48      926.22     11.41 o
  -3   8   8     1207.22     1272.24     15.58 o
  -2   8   8      369.46      380.40      8.26 o
  -1   8   8      522.73      620.32     23.45 o
   0   8   8      198.91      161.20     10.43 o
   1   8   8      241.24      249.16     12.50 o
   2   8   8      997.29     1048.28     29.90 o
   3   8   8     2769.39     2728.64     32.13 o
   4   8   8     1195.32     1183.15     28.73 o
   5   8   8      493.55      493.71     21.89 o
   6   8   8      121.18      133.12     16.10 o
   7   8   8      130.44      114.96     14.75 o
   8   8   8       84.90       89.79     16.74 o
   9   8   8       43.81       52.82     16.03 o
  10   8   8        2.09       13.65     17.56 o
  11   8   8       47.90       69.23     18.46 o
 -11   9   8      142.71      174.10     24.35 o
 -10   9   8      526.91      536.06     47.32 o
  -9   9   8       17.80       22.15     21.25 o
  -8   9   8        7.63        6.19     18.48 o
  -7   9   8      183.66      170.20     14.69 o
  -6   9   8       40.33       20.82     19.08 o
  -5   9   8      895.99      890.71     15.56 o
  -4   9   8      173.36      177.13     10.64 o
  -3   9   8      606.66      592.87     12.96 o
  -2   9   8     1475.38     1429.71     23.07 o
  -1   9   8      981.18      970.92     15.49 o
   0   9   8      917.23      937.72     25.15 o
   1   9   8      942.06      916.01     16.97 o
   2   9   8      647.58      611.89     16.15 o
   3   9   8     2067.60     2161.66     30.35 o
   4   9   8      604.75      600.46     21.68 o
   5   9   8      399.43      394.98     20.60 o
   6   9   8      444.74      425.64     23.20 o
   7   9   8      447.03      494.35     19.36 o
   8   9   8       49.14       51.83     15.89 o
   9   9   8       93.00      111.13     17.59 o
  10   9   8       17.37       26.95     16.44 o
 -11  10   8       15.41       21.79     22.92 o
 -10  10   8       19.75       33.26     19.69 o
  -9  10   8      674.34      641.48     26.39 o
  -8  10   8       37.37       20.34     18.57 o
  -7  10   8      291.74      296.69     18.33 o
  -6  10   8      251.39      223.60     16.39 o
  -5  10   8      415.20      442.14     17.10 o
  -4  10   8      402.02      351.04     13.34 o
  -3  10   8      452.84      410.29     15.02 o
  -2  10   8        6.50        3.41      7.76 o
  -1  10   8      226.72      218.05      8.25 o
   0  10   8       42.96       49.55     10.32 o
   1  10   8      366.49      357.27     13.73 o
   2  10   8      288.33      288.52     14.18 o
   3  10   8      292.97      276.33     14.68 o
   4  10   8       80.45       73.52     13.68 o
   5  10   8      447.00      443.02     36.63 o
   6  10   8       14.05        8.16     18.09 o
   7  10   8       17.65       15.20     18.61 o
   8  10   8       29.07       40.50     20.35 o
   9  10   8        0.11        3.59     20.80 o
 -10  11   8      106.77      121.60     23.36 o
  -9  11   8        9.77       11.89     18.88 o
  -8  11   8        1.61        0.00     19.25 o
  -7  11   8      260.63      242.35     20.62 o
  -6  11   8      400.26      387.77     17.10 o
  -5  11   8        0.02        0.00     14.46 o
  -4  11   8       63.01       86.58     13.30 o
  -3  11   8       75.29       74.44     12.06 o
  -2  11   8      168.97      145.90     12.95 o
  -1  11   8      188.13      193.17     13.40 o
   0  11   8      643.94      643.36     16.62 o
   1  11   8      193.29      176.69     12.71 o
   2  11   8      831.43      791.49     28.96 o
   3  11   8       60.63       40.89     12.42 o
   4  11   8       31.73       20.13     12.87 o
   5  11   8      207.15      188.52     14.92 o
   6  11   8      323.01      325.42     28.42 o
   7  11   8       12.35       11.12     19.96 o
   8  11   8       33.61       40.20     19.76 o
   9  11   8        2.24       16.41     18.90 o
  -9  12   8      280.84      306.78     27.06 o
  -8  12   8        0.74        2.11     21.34 o
  -7  12   8       15.86       11.43     19.49 o
  -6  12   8       70.17       65.09     14.89 o
  -5  12   8      126.71      132.08     15.52 o
  -4  12   8      765.89      728.07     19.96 o
  -3  12   8      151.92      183.46     12.57 o
  -2  12   8      450.86      401.25     14.39 o
  -1  12   8     1851.63     1799.56     22.12 o
   0  12   8      156.18      153.72     10.90 o
   1  12   8       59.49       62.22     11.75 o
   2  12   8     1347.37     1329.36     40.11 o
   3  12   8        9.31       11.64     12.21 o
   4  12   8      226.73      209.60     14.86 o
   5  12   8        2.74        0.00     12.80 o
   6  12   8      475.14      459.10     15.90 o
   7  12   8        7.59       21.94     17.23 o
   8  12   8      554.05      601.51     24.05 o
  -8  13   8        3.49        3.26     20.01 o
  -7  13   8       29.21       28.25     20.83 o
  -6  13   8      125.45      139.68     16.15 o
  -5  13   8       44.34       18.30     15.57 o
  -4  13   8        0.33        0.89     14.97 o
  -3  13   8       32.80       43.97     15.19 o
  -2  13   8       65.35       65.26     12.46 o
  -1  13   8       63.74       71.05     12.51 o
   0  13   8      142.53      180.18     15.23 o
   1  13   8       16.68       19.55     13.66 o
   2  13   8      257.26      280.64     13.14 o
   3  13   8      171.09      183.94     12.61 o
   4  13   8        0.30        8.93     11.80 o
   5  13   8       38.01       49.64     12.67 o
   6  13   8       62.16       99.51     18.32 o
  -6  14   8      208.21      223.00     23.58 o
  -5  14   8       24.72       36.75     15.43 o
  -4  14   8      664.51      772.50     26.43 o
  -3  14   8      958.14      968.49     23.27 o
  -2  14   8       25.45       23.25     15.17 o
  -1  14   8      212.50      215.25     13.85 o
   0  14   8       10.46       19.15     12.40 o
   1  14   8      336.48      344.02     17.34 o
   2  14   8       55.58       41.09     13.58 o
   3  14   8      154.92      148.38     22.27 o
   4  14   8      221.49      239.17     18.06 o
   5  14   8       31.76       43.65     16.69 o
  -4  15   8      160.70      121.03     17.61 o
  -3  15   8      197.48      205.46     18.09 o
  -2  15   8      126.43      141.02     17.31 o
  -1  15   8       69.88       94.78     16.62 o
   0  15   8      195.04      200.92     17.56 o
   1  15   8       37.23       50.74     20.74 o
   2  15   8       44.65       75.48     21.51 o
   3  15   8       71.40       89.58     22.38 o
 -13   1   9      145.06      152.47     23.84 o
 -12   1   9        0.00        0.00     20.81 o
 -11   1   9       93.70       86.67     12.46 o
 -10   1   9       85.56       77.70     12.23 o
  -9   1   9        0.11        5.57     10.57 o
  -8   1   9      566.14      574.68     14.15 o
  -7   1   9       15.13       27.61      9.17 o
  -6   1   9      151.05      145.31      8.94 o
  -5   1   9      476.61      438.72      9.62 o
  -4   1   9        0.00        0.00      5.66 o
  -3   1   9      565.62      550.62      9.88 o
  -2   1   9       46.35       52.48      5.19 o
  -1   1   9     6204.50     5963.08     34.10 o
   0   1   9     1005.50     1042.64     13.84 o
   1   1   9      593.32      609.79     10.81 o
   2   1   9     2562.03     2515.08     63.59 o
   3   1   9      163.66      165.34     16.11 o
   4   1   9      499.24      454.93     20.10 o
   5   1   9       11.08       26.47     15.56 o
   6   1   9     1704.86     1662.61     60.62 o
   7   1   9      778.00      695.42     26.63 o
   8   1   9       39.79       32.40     17.75 o
   9   1   9      323.06      343.75     24.63 o
  10   1   9        1.05        0.00     19.90 o
  11   1   9      586.78      623.20     27.71 o
  12   1   9       81.06       87.54     25.08 o
 -13   2   9       62.52       58.70     21.65 o
 -12   2   9       41.09       22.74     19.07 o
 -11   2   9      265.94      305.28     15.07 o
 -10   2   9        1.37        0.00     12.29 o
  -9   2   9        0.01        0.00     11.94 o
  -8   2   9      397.86      390.68     13.52 o
  -7   2   9       45.02       45.36     10.18 o
  -6   2   9        3.17        1.89      8.54 o
  -5   2   9      550.36      562.74     11.90 o
  -4   2   9      155.58      145.70      9.36 o
  -3   2   9      307.33      290.26      9.48 o
  -2   2   9      583.82      553.02     18.33 o
  -1   2   9       23.96       24.32      5.15 o
   0   2   9     2853.04     3249.74    157.61 o
   1   2   9     1765.88     1964.75     27.70 o
   2   2   9      950.98     1058.33     26.67 o
   3   2   9     1208.67     1175.76     24.48 o
   4   2   9       62.82       59.24     18.19 o
   5   2   9      902.88      863.21     22.07 o
   6   2   9      955.34      898.56     20.62 o
   7   2   9     1560.17     1429.90     32.92 o
   8   2   9       23.31        9.33     18.71 o
   9   2   9        2.29        3.77     21.24 o
  10   2   9        4.95        1.38     19.71 o
  11   2   9      252.45      278.39     26.76 o
  12   2   9      390.61      443.45     27.75 o
 -13   3   9        5.76        0.00     21.64 o
 -12   3   9       34.42       31.93     14.46 o
 -11   3   9       30.66       49.95     13.50 o
 -10   3   9       42.43       40.64     12.40 o
  -9   3   9        1.13        0.44     11.79 o
  -8   3   9     3887.34     3990.19     29.96 o
  -7   3   9      117.80      138.90     11.56 o
  -6   3   9     1014.44     1044.61     16.57 o
  -5   3   9      373.09      340.82     11.66 o
  -4   3   9     1004.10      996.21     15.98 o
  -3   3   9       25.68       18.52      8.43 o
  -2   3   9     2873.27     2836.21     82.11 o
  -1   3   9       10.79       19.61      5.69 o
   0   3   9     1407.26     1510.57     29.06 o
   1   3   9      145.42      155.48      7.74 o
   2   3   9     3108.81     3209.96     24.93 o
   3   3   9      958.99      920.80     25.43 o
   4   3   9     3079.96     2922.42     28.91 o
   5   3   9      111.84      136.82     14.12 o
   6   3   9      673.15      660.12     23.13 o
   7   3   9       58.02       49.90     14.88 o
   8   3   9       95.28       72.27     15.41 o
   9   3   9        1.45        0.60     16.15 o
  10   3   9        0.22        0.00     17.09 o
  11   3   9       50.64       44.80     17.88 o
  12   3   9      328.82      332.99     26.56 o
 -13   4   9       15.45        9.45     20.28 o
 -12   4   9      106.06       92.49     15.10 o
 -11   4   9        0.27        0.00     13.28 o
 -10   4   9       20.02       21.68     12.61 o
  -9   4   9     1233.98     1183.08     20.33 o
  -8   4   9     1132.77     1010.78     24.09 o
  -7   4   9      842.82      773.63     16.50 o
  -6   4   9     1939.53     1889.32     30.10 o
  -5   4   9       77.08       52.34     10.17 o
  -4   4   9       11.45        2.53      8.74 o
  -3   4   9      104.59       91.21      9.52 o
  -2   4   9      754.57      825.48     19.59 o
  -1   4   9      405.65      417.94      7.60 o
   0   4   9     1555.84     1733.65     41.66 o
   1   4   9       19.69        9.15      7.32 o
   2   4   9        8.01        7.17     10.35 o
   3   4   9       95.35      101.40     11.76 o
   4   4   9      585.77      561.29     16.03 o
   5   4   9      288.02      278.11     15.10 o
   6   4   9     2098.11     1906.05     31.34 o
   7   4   9      525.66      470.99     19.15 o
   8   4   9       33.46       24.39     15.14 o
   9   4   9      350.32      329.64     19.02 o
  10   4   9       10.77        8.89     16.81 o
  11   4   9      172.18      178.39     20.23 o
  12   4   9      885.55      882.24     34.15 o
 -13   5   9      211.04      213.60     39.20 o
 -12   5   9        1.64        0.00     14.26 o
 -11   5   9       73.70       61.61     14.15 o
 -10   5   9       21.22       28.62     12.96 o
  -9   5   9        1.79        3.16     12.31 o
  -8   5   9      188.25      167.09     13.35 o
  -7   5   9      438.72      442.12     14.91 o
  -6   5   9      979.33      969.42     17.56 o
  -5   5   9       26.39       31.45     10.14 o
  -4   5   9      390.11      329.83     12.31 o
  -3   5   9      892.10      837.31     15.12 o
  -2   5   9       60.82       78.10      4.93 o
  -1   5   9      625.82      631.19     11.14 o
   0   5   9      460.22      473.66     14.68 o
   1   5   9     1545.34     1544.49     29.56 o
   2   5   9       43.20       28.57     12.41 o
   3   5   9       58.32       31.90     11.77 o
   4   5   9       38.54       52.21     12.89 o
   5   5   9      178.25      163.55     14.90 o
   6   5   9       13.73        1.01     13.83 o
   7   5   9      419.24      427.01     19.29 o
   8   5   9        1.03        2.29     14.77 o
   9   5   9      192.63      226.88     18.94 o
  10   5   9      109.74      114.54     17.30 o
  11   5   9       18.53       18.04     17.98 o
 -12   6   9       99.35      100.43     20.03 o
 -11   6   9      117.45      129.10     19.53 o
 -10   6   9       16.08       19.34     13.20 o
  -9   6   9      708.87      693.22     33.36 o
  -8   6   9       71.45       76.55     12.61 o
  -7   6   9     4138.77     4014.14     37.97 o
  -6   6   9      487.97      461.30     18.42 o
  -5   6   9     1118.39     1036.61     17.20 o
  -4   6   9      378.18      349.70     12.76 o
  -3   6   9      184.31      201.57      6.10 o
  -2   6   9      562.25      581.10     21.86 o
  -1   6   9       69.10       71.33      8.24 o
   0   6   9      870.98      862.97     17.63 o
   1   6   9     2707.27     2784.61     52.13 o
   2   6   9      386.90      383.68     16.43 o
   3   6   9     1751.22     1705.50     46.51 o
   4   6   9      107.39       99.71     14.10 o
   5   6   9     2657.69     2632.40     29.18 o
   6   6   9       42.93       32.21     14.24 o
   7   6   9     2291.41     2276.01     38.49 o
   8   6   9     1373.83     1259.71     24.97 o
   9   6   9      266.51      265.36     18.92 o
  10   6   9        4.94        6.19     16.72 o
  11   6   9        9.20        1.64     16.14 o
 -12   7   9        0.99        0.00     20.51 o
 -11   7   9       71.23       84.71     20.44 o
 -10   7   9      242.02      275.47     21.43 o
  -9   7   9      188.66      208.78     19.38 o
  -8   7   9       78.27       68.96     12.11 o
  -7   7   9        0.60        9.71     11.70 o
  -6   7   9       38.81       34.02     10.98 o
  -5   7   9      184.48      161.76     11.20 o
  -4   7   9       16.11        9.69      5.12 o
  -3   7   9      649.91      700.47     14.84 o
  -2   7   9        5.62       12.21      6.66 o
  -1   7   9      273.85      275.72     10.56 o
   0   7   9       15.58       10.04      7.38 o
   1   7   9      424.71      400.09     13.16 o
   2   7   9      858.40      862.77     18.08 o
   3   7   9       26.61       27.52     15.19 o
   4   7   9      132.22      143.20     14.08 o
   5   7   9        0.40        1.84     15.30 o
   6   7   9      195.01      184.11     16.77 o
   7   7   9        1.62        3.57     15.82 o
   8   7   9      102.98      131.94     16.98 o
   9   7   9      424.30      460.78     21.32 o
  10   7   9        0.02        3.61     17.54 o
  11   7   9        0.57        0.00     17.44 o
 -11   8   9       98.75      110.72     22.64 o
 -10   8   9      525.27      576.64     25.83 o
  -9   8   9      120.48      145.12     19.28 o
  -8   8   9       81.25       86.60     17.95 o
  -7   8   9      147.89      141.05     18.50 o
  -6   8   9       45.50       57.87     17.70 o
  -5   8   9      144.84      119.62     10.76 o
  -4   8   9     2405.22     2346.07     22.43 o
  -3   8   9     1290.70     1302.33     32.01 o
  -2   8   9     4749.53     4478.23     67.76 o
  -1   8   9       53.65       30.94      9.44 o
   0   8   9     1490.59     1499.24     19.14 o
   1   8   9       24.99       26.36     11.09 o
   2   8   9     3518.21     3608.12     35.06 o
   3   8   9      884.18      896.95     19.01 o
   4   8   9       54.35       57.22     16.79 o
   5   8   9     1465.30     1409.27     29.32 o
   6   8   9      333.96      330.27     18.25 o
   7   8   9       35.92       29.08     16.12 o
   8   8   9      547.86      538.09     23.08 o
   9   8   9      146.43      143.52     17.43 o
  10   8   9     1279.77     1472.77     36.05 o
 -11   9   9       62.63       47.63     21.18 o
 -10   9   9       13.83       15.40     20.29 o
  -9   9   9      493.18      508.87     29.94 o
  -8   9   9      837.07      822.54     27.70 o
  -7   9   9       24.32       12.37     18.24 o
  -6   9   9      235.08      202.30     19.18 o
  -5   9   9      447.61      478.62     21.76 o
  -4   9   9       20.34       13.68     16.84 o
  -3   9   9       51.62       38.64      7.53 o
  -2   9   9       85.76       73.96      7.09 o
  -1   9   9       24.34       27.53      8.01 o
   0   9   9       26.86       26.08     10.97 o
   1   9   9       44.82       55.21     11.94 o
   2   9   9       64.60       58.72     12.66 o
   3   9   9     1415.36     1378.98     50.15 o
   4   9   9      126.80      156.21     18.00 o
   5   9   9      175.42      164.60     25.34 o
   6   9   9     1528.38     1460.48     85.51 o
   7   9   9      339.13      361.20     18.19 o
   8   9   9       76.17       91.80     17.67 o
   9   9   9      286.43      340.46     20.92 o
 -10  10   9       19.12       11.80     20.34 o
  -9  10   9        0.01       15.40     21.19 o
  -8  10   9        4.35        0.00     20.43 o
  -7  10   9       98.53      115.77     14.63 o
  -6  10   9        0.58       17.24     20.19 o
  -5  10   9      562.38      562.35     23.33 o
  -4  10   9        5.11        0.00     17.22 o
  -3  10   9      468.94      452.81     21.81 o
  -2  10   9       21.21       18.81      8.19 o
  -1  10   9        4.34        3.88      9.69 o
   0  10   9      547.05      545.05     14.64 o
   1  10   9      533.85      518.56     15.38 o
   2  10   9      249.00      284.55     15.08 o
   3  10   9       96.61       81.90     13.71 o
   4  10   9       31.18       44.68     13.68 o
   5  10   9        0.45       15.12     18.02 o
   6  10   9        0.44        5.50     19.29 o
   7  10   9      246.36      323.03     23.67 o
   8  10   9       40.41       67.59     22.07 o
   9  10   9      168.44      179.35     18.89 o
  -9  11   9       41.56       43.72     21.96 o
  -8  11   9      142.35      200.37     24.27 o
  -7  11   9       43.07       23.95     21.22 o
  -6  11   9      397.89      456.65     18.14 o
  -5  11   9      434.30      445.37     19.63 o
  -4  11   9       54.10       54.57     18.87 o
  -3  11   9     1132.85     1142.91     28.72 o
  -2  11   9      336.69      320.47     20.81 o
  -1  11   9      661.77      700.29     18.08 o
   0  11   9      295.60      297.60     13.05 o
   1  11   9     1247.28     1261.55     33.04 o
   2  11   9       95.66       98.65     12.78 o
   3  11   9       29.54       11.92     12.76 o
   4  11   9      201.90      227.22     18.31 o
   5  11   9       48.15       66.24     13.90 o
   6  11   9      436.06      509.26     24.24 o
   7  11   9       10.08       13.47     19.02 o
   8  11   9        1.18        0.95     21.89 o
  -8  12   9       15.96       21.29     18.88 o
  -7  12   9        0.75        3.16     20.57 o
  -6  12   9       25.37       24.04     15.18 o
  -5  12   9        1.29        2.19     14.90 o
  -4  12   9      132.64      158.79     16.58 o
  -3  12   9       25.32       33.25     17.54 o
  -2  12   9        2.39        9.23     17.42 o
  -1  12   9      279.67      292.99     15.54 o
   0  12   9      126.96      145.53     16.68 o
   1  12   9        7.88        8.20     11.44 o
   2  12   9      181.55      197.30     13.91 o
   3  12   9       71.20       74.55     12.99 o
   4  12   9        3.66        8.56     12.70 o
   5  12   9        2.90        0.00     13.42 o
   6  12   9       40.78       40.20     14.70 o
   7  12   9        3.21        3.90     13.99 o
  -7  13   9       66.56       61.93     30.83 o
  -6  13   9       78.71       66.77     20.43 o
  -5  13   9       73.98       66.19     15.53 o
  -4  13   9       67.61       67.39     16.56 o
  -3  13   9       11.37       13.90     15.48 o
  -2  13   9       59.28       77.85     16.02 o
  -1  13   9      745.58      752.07     21.30 o
   0  13   9       39.32       76.24     16.51 o
   1  13   9        1.89        6.88     14.19 o
   2  13   9        2.79        4.71     15.68 o
   3  13   9       21.25       28.07     13.80 o
   4  13   9       29.15       38.59     15.46 o
   5  13   9       69.86       96.76     18.08 o
  -5  14   9       77.87       96.09     17.09 o
  -4  14   9        5.77        7.25     16.42 o
  -3  14   9      281.80      293.25     17.98 o
  -2  14   9      211.57      220.71     17.94 o
  -1  14   9       18.03       23.39     15.86 o
   0  14   9      651.26      655.16     21.19 o
   1  14   9      250.95      284.53     20.29 o
   2  14   9      455.26      492.42     19.08 o
   3  14   9      322.73      448.07     42.90 o
   4  14   9        1.37       15.46     31.77 o
  -1  15   9       10.45        5.62     16.54 o
 -13   0  10       34.43       82.90     31.29 o
 -12   0  10      867.72      902.01     41.72 o
 -11   0  10        7.66       14.62     30.70 o
 -10   0  10      984.31     1069.74     39.96 o
  -9   0  10      191.57      226.56     27.84 o
  -8   0  10      793.19      815.39     14.76 o
  -7   0  10     2122.94     1835.56     65.78 o
  -6   0  10     1071.48      721.22    169.37 o
  -5   0  10      575.72      569.99     28.88 o
  -4   0  10       71.92       45.42     23.93 o
  -3   0  10     4032.72     3837.20     14.19 o
  -2   0  10     1002.10     1198.35     38.46 o
  -1   0  10     1241.06     1155.09     78.40 o
   0   0  10     9141.93    10343.60    317.15 o
   1   0  10      220.90      298.22     28.79 o
   2   0  10     4937.37     4821.72     60.34 o
   3   0  10      765.56      801.92     32.67 o
   4   0  10     1090.78     1136.55     38.90 o
   5   0  10     1534.67     1486.12     42.28 o
   6   0  10      757.24      637.71     38.83 o
   7   0  10       80.59       51.62     31.34 o
   8   0  10      819.53      824.24     41.67 o
   9   0  10      225.24      233.10     36.53 o
  10   0  10      153.27      134.92     35.63 o
  11   0  10      145.65      148.31     34.09 o
 -13   1  10       14.84        5.63     20.26 o
 -12   1  10       26.94       30.73     20.04 o
 -11   1  10       16.30       28.14     19.90 o
 -10   1  10       18.44       21.77     20.52 o
  -9   1  10       14.18       25.06     10.82 o
  -8   1  10       39.15       40.05     10.26 o
  -7   1  10      593.77      633.55     13.12 o
  -6   1  10      662.41      634.45     11.72 o
  -5   1  10      797.87      824.44     11.69 o
  -4   1  10       12.96        6.71      5.74 o
  -3   1  10      107.63      108.62      7.17 o
  -2   1  10      122.98      111.94      7.41 o
  -1   1  10      429.20      442.97     14.41 o
   0   1  10       68.03       44.83      7.30 o
   1   1  10       73.33       81.42     10.16 o
   2   1  10       11.36       21.04     16.55 o
   3   1  10       44.25       29.27     16.54 o
   4   1  10      666.05      600.55     23.19 o
   5   1  10      754.44      806.60     26.17 o
   6   1  10     1934.01     1803.44     58.21 o
   7   1  10     1235.47     1091.17     27.49 o
   8   1  10        8.95        4.97     21.68 o
   9   1  10      372.36      338.63     24.60 o
  10   1  10       18.77       20.76     22.07 o
  11   1  10        8.83       22.35     24.03 o
 -13   2  10      190.78      212.12     24.23 o
 -12   2  10        8.04        0.94     20.21 o
 -11   2  10       23.39       20.23     21.01 o
 -10   2  10       72.30       69.45     19.41 o
  -9   2  10      246.96      207.53     14.88 o
  -8   2  10     1950.57     1843.28     40.02 o
  -7   2  10      686.07      733.64     15.19 o
  -6   2  10       58.39       72.16      9.68 o
  -5   2  10     1832.61     1799.19     18.08 o
  -4   2  10       57.85       69.54      9.61 o
  -3   2  10     1591.30     1536.92     20.04 o
  -2   2  10      532.17      509.15     19.31 o
  -1   2  10      364.60      336.52      8.71 o
   0   2  10      262.68      282.41     10.25 o
   1   2  10      393.61      417.48     12.34 o
   2   2  10       64.06       73.72     17.05 o
   3   2  10      284.75      326.00     19.56 o
   4   2  10      196.95      164.88     17.98 o
   5   2  10       94.73       86.89     24.98 o
   6   2  10        8.72        0.00     20.45 o
   7   2  10      679.51      698.90     26.77 o
   8   2  10      149.05      113.60     20.18 o
   9   2  10      777.03      790.23     29.48 o
  10   2  10        0.06        0.00     22.96 o
  11   2  10       48.25       42.79     22.57 o
 -13   3  10        1.77        0.00     21.73 o
 -12   3  10      121.39      135.86     27.90 o
 -11   3  10      221.38      220.14     30.19 o
 -10   3  10        0.45        0.00     12.04 o
  -9   3  10        2.26        7.68     11.34 o
  -8   3  10      331.66      318.47     24.45 o
  -7   3  10     5665.34     5384.46     33.26 o
  -6   3  10      962.47      854.68     18.57 o
  -5   3  10      794.92      717.08     14.25 o
  -4   3  10      785.14      781.82     19.31 o
  -3   3  10       58.60       56.80      9.12 o
  -2   3  10     1266.75     1194.35     23.89 o
  -1   3  10      114.79       95.41      5.80 o
   0   3  10       91.70      114.26      8.35 o
   1   3  10     3449.46     3760.41    106.83 o
   2   3  10      520.83      559.35     22.64 o
   3   3  10      759.53      762.72     39.64 o
   4   3  10       22.77       20.46     13.08 o
   5   3  10     3342.29     3274.69     30.94 o
   6   3  10       87.76       82.93     16.32 o
   7   3  10     1180.62     1102.57     25.19 o
   8   3  10      273.88      252.96     23.75 o
   9   3  10      250.90      263.52     25.40 o
  10   3  10      595.28      634.54     28.13 o
  11   3  10        0.32        2.51     22.99 o
 -13   4  10       42.76       46.35     20.65 o
 -12   4  10        8.12        0.00     20.66 o
 -11   4  10       30.01       30.90     18.92 o
 -10   4  10        6.70        0.00     12.71 o
  -9   4  10      365.29      370.87     15.07 o
  -8   4  10        1.74       22.52     11.76 o
  -7   4  10      142.30      121.41     12.80 o
  -6   4  10       41.44       40.51     11.18 o
  -5   4  10      106.34       69.09     10.41 o
  -4   4  10      319.56      345.46     12.42 o
  -3   4  10       54.66       40.65      9.35 o
  -2   4  10       24.05       27.81     10.93 o
  -1   4  10        0.09        0.00      5.13 o
   0   4  10       38.49       41.14      7.83 o
   1   4  10      615.49      656.06     16.69 o
   2   4  10        4.22        0.00     10.63 o
   3   4  10       24.17       18.41     12.47 o
   4   4  10     2849.49     2806.97     29.83 o
   5   4  10      644.65      553.21     18.64 o
   6   4  10      112.12       95.27     15.59 o
   7   4  10      134.21      134.85     15.89 o
   8   4  10       73.32       79.34     16.34 o
   9   4  10      533.19      566.27     22.32 o
  10   4  10      331.27      306.86     19.71 o
  11   4  10       34.68       20.47     16.74 o
 -12   5  10       63.64       31.13     24.00 o
 -11   5  10       71.31       74.73     14.51 o
 -10   5  10      226.04      230.50     15.16 o
  -9   5  10      195.37      240.31     14.42 o
  -8   5  10      967.08      927.74     18.35 o
  -7   5  10      136.64      142.30     12.94 o
  -6   5  10      182.56      227.47     13.08 o
  -5   5  10      853.84      846.24     16.71 o
  -4   5  10     1054.20     1014.68     16.86 o
  -3   5  10       25.74       28.82     10.48 o
  -2   5  10     2373.45     2218.70     22.86 o
  -1   5  10      369.43      431.32     10.15 o
   0   5  10     1468.67     1353.93     15.09 o
   1   5  10       41.20       37.15      7.74 o
   2   5  10       21.20       26.95     12.82 o
   3   5  10     2450.61     2356.34     25.31 o
   4   5  10       43.21       41.44     13.39 o
   5   5  10       29.71        9.62     13.84 o
   6   5  10      545.71      571.09     18.78 o
   7   5  10       97.74       85.90     16.21 o
   8   5  10      847.67      865.48     23.10 o
   9   5  10       70.99       64.18     18.55 o
  10   5  10       13.82       12.72     17.38 o
  11   5  10       79.25       87.02     19.27 o
 -12   6  10       23.12       24.48     34.73 o
 -11   6  10       37.80       25.10     17.66 o
 -10   6  10      214.16      231.38     15.11 o
  -9   6  10      218.18      215.80     14.08 o
  -8   6  10       73.34       77.46     12.86 o
  -7   6  10      110.82      115.02     12.98 o
  -6   6  10        4.61        0.00     11.76 o
  -5   6  10      118.06      118.98     11.90 o
  -4   6  10        0.79        0.00     10.78 o
  -3   6  10      159.12      156.02     12.48 o
  -2   6  10      283.72      251.65      7.19 o
  -1   6  10      279.13      311.91     20.00 o
   0   6  10       23.66       21.12      6.89 o
   1   6  10       11.85       11.86     11.36 o
   2   6  10       10.11       13.18     13.63 o
   3   6  10       18.14       16.99     15.15 o
   4   6  10      708.31      690.62     18.79 o
   5   6  10      159.47      191.76     15.70 o
   6   6  10      282.50      294.69     17.08 o
   7   6  10      172.68      191.20     17.27 o
   8   6  10        2.77        3.45     15.08 o
   9   6  10      225.34      245.77     19.37 o
  10   6  10      206.84      193.53     19.34 o
 -11   7  10       24.02       28.15     19.83 o
 -10   7  10        4.11       21.68     17.97 o
  -9   7  10        5.79        0.00     16.68 o
  -8   7  10       31.52       27.58     17.24 o
  -7   7  10       96.09       85.58     12.35 o
  -6   7  10       30.10       19.67     11.07 o
  -5   7  10       32.87       23.87     11.04 o
  -4   7  10       20.12       12.07     10.86 o
  -3   7  10      324.41      302.09     13.05 o
  -2   7  10        2.79        4.66      6.68 o
  -1   7  10      143.80      134.67     10.04 o
   0   7  10       98.33      119.31     10.99 o
   1   7  10       71.18       90.91     11.96 o
   2   7  10      365.87      341.44     16.41 o
   3   7  10     1331.37     1257.59     29.29 o
   4   7  10       18.42       39.60     16.97 o
   5   7  10      147.73      132.89     15.95 o
   6   7  10       34.09       26.17     15.91 o
   7   7  10       29.20       10.82     15.04 o
   8   7  10      897.68      888.93     28.46 o
   9   7  10       12.95       23.87     17.96 o
  10   7  10      181.65      212.46     19.90 o
 -11   8  10       32.04       13.65     21.32 o
 -10   8  10      478.32      533.94     25.55 o
  -9   8  10        7.21        8.42     17.86 o
  -8   8  10      450.92      442.18     21.97 o
  -7   8  10      152.26      174.60     18.98 o
  -6   8  10       50.30       36.51     18.07 o
  -5   8  10      406.29      412.42     13.48 o
  -4   8  10        9.76        5.32     10.48 o
  -3   8  10      178.37      208.02     16.25 o
  -2   8  10      388.37      379.58     12.95 o
  -1   8  10      848.87      846.12     23.84 o
   0   8  10        1.63        0.00     10.35 o
   1   8  10       58.83       66.77     11.73 o
   2   8  10     1629.83     1662.52     29.43 o
   3   8  10        0.58        0.00     13.45 o
   4   8  10      273.97      309.08     32.90 o
   5   8  10      436.19      428.01     33.68 o
   6   8  10      102.15      124.74     16.18 o
   7   8  10      174.68      199.11     18.21 o
   8   8  10        0.24        0.17     16.96 o
   9   8  10       12.03       19.41     17.78 o
 -10   9  10       19.26       14.92     19.83 o
  -9   9  10      599.35      606.70     24.98 o
  -8   9  10       53.81       57.33     20.08 o
  -7   9  10       44.73       47.89     19.74 o
  -6   9  10      126.99      128.67     26.26 o
  -5   9  10       62.60       90.05     18.28 o
  -4   9  10       13.44        4.64     18.06 o
  -3   9  10     1079.72     1084.91     26.48 o
  -2   9  10       74.97       80.35      9.26 o
  -1   9  10      139.27      152.08      9.26 o
   0   9  10      190.61      185.01     12.05 o
   1   9  10      301.45      289.47     13.95 o
   2   9  10      401.62      393.05     15.50 o
   3   9  10      624.15      673.51     22.19 o
   4   9  10        4.11       10.78     14.02 o
   5   9  10      273.98      330.84     20.78 o
   6   9  10       34.18       18.14     19.07 o
   7   9  10       49.01       35.78     16.53 o
   8   9  10      126.73      130.51     18.89 o
   9   9  10       38.85       54.10     17.37 o
  -9  10  10       70.08       68.14     21.81 o
  -8  10  10      170.57      160.31     21.20 o
  -7  10  10      106.01       78.97     19.97 o
  -6  10  10        0.19        0.00     17.67 o
  -5  10  10        6.20        0.00     18.24 o
  -4  10  10      124.94      108.89     18.84 o
  -3  10  10       11.68        5.69     17.83 o
  -2  10  10      583.43      599.52     15.92 o
  -1  10  10        6.94        0.00     13.75 o
   0  10  10       83.56       79.86     11.57 o
   1  10  10      283.96      285.55     14.03 o
   2  10  10       57.32       49.06     12.25 o
   3  10  10       10.50       10.31     12.67 o
   4  10  10     1104.86     1052.62     45.66 o
   5  10  10        0.47        4.77     14.16 o
   6  10  10        0.72       26.41     18.57 o
   7  10  10       18.61       20.87     21.28 o
   8  10  10      292.62      316.48     26.35 o
  -8  11  10        0.32        0.00     20.52 o
  -7  11  10       20.25       24.88     20.33 o
  -6  11  10        8.59        7.78     21.17 o
  -5  11  10       46.38       17.51     18.64 o
  -4  11  10       23.29       14.15     18.76 o
  -3  11  10      529.26      553.95     24.29 o
  -2  11  10      585.24      601.40     24.39 o
  -1  11  10       54.15       15.53     25.75 o
   0  11  10       14.15        4.68     13.19 o
   1  11  10       58.94       60.52     12.42 o
   2  11  10        3.05       12.53     12.69 o
   3  11  10       57.55       54.56     13.74 o
   4  11  10        8.50        4.74     13.52 o
   5  11  10       50.59       35.14     14.16 o
   6  11  10      113.25      118.69     15.56 o
   7  11  10       73.36       89.40     21.53 o
  -7  12  10       77.07       76.81     21.15 o
  -6  12  10       40.13       29.11     19.05 o
  -5  12  10      130.75      157.24     20.19 o
  -4  12  10       23.23       43.09     17.70 o
  -3  12  10        6.66       16.31     19.10 o
  -2  12  10      163.68      181.48     21.04 o
  -1  12  10      524.95      564.08     23.24 o
   0  12  10      386.24      349.43     28.52 o
   1  12  10       40.61       39.33     14.16 o
   2  12  10       26.30       11.53     12.21 o
   3  12  10       29.29       18.36     12.92 o
   4  12  10      199.35      210.13     15.34 o
   5  12  10       41.97       38.03     14.37 o
   6  12  10        2.00        0.00     15.18 o
  -6  13  10      492.64      467.94     27.16 o
  -5  13  10        9.44        2.22     16.29 o
  -4  13  10       53.13       51.42     15.91 o
  -3  13  10        8.91        0.00     15.94 o
  -2  13  10        2.87       13.44     18.49 o
  -1  13  10       54.70       56.63     16.15 o
   0  13  10        1.92        0.00     25.26 o
   1  13  10       31.63        0.00     25.04 o
   2  13  10      506.67      498.48     30.04 o
   3  13  10       79.48       74.92     13.84 o
   4  13  10       35.79       36.05     14.05 o
  -3  14  10      786.65      876.33     24.07 o
  -2  14  10      253.78      228.06     18.71 o
  -1  14  10       50.26       49.71     17.88 o
   0  14  10      157.51      186.49     18.10 o
   1  14  10        0.32       32.67     20.93 o
   2  14  10      107.53      165.02     23.90 o
 -12   1  11        1.92       16.20     20.90 o
 -11   1  11        9.74       21.32     20.31 o
 -10   1  11       29.04       43.98     20.92 o
  -9   1  11      297.32      324.93     23.89 o
  -8   1  11       10.84       35.61     18.78 o
  -7   1  11        5.57        8.66     20.09 o
  -6   1  11        5.14        0.70      5.97 o
  -5   1  11      946.17      985.13     12.67 o
  -4   1  11      240.50      236.68     14.65 o
  -3   1  11       34.71       41.93      6.77 o
  -2   1  11       91.92       90.23      5.84 o
  -1   1  11       93.98       95.39      6.72 o
   0   1  11      342.02      329.36     11.13 o
   1   1  11        8.13       11.78     12.97 o
   2   1  11       76.84       77.82     16.97 o
   3   1  11     1507.07     1492.09     45.16 o
   4   1  11     1380.93     1405.04     46.23 o
   5   1  11       96.06       96.49     22.48 o
   6   1  11       17.54       10.26     20.96 o
   7   1  11      662.06      662.73     26.16 o
   8   1  11      168.38      198.09     24.21 o
   9   1  11      135.07      127.47     23.35 o
  10   1  11      213.12      230.88     25.86 o
  11   1  11       82.37       97.01     22.01 o
 -12   2  11       10.38        0.00     22.54 o
 -11   2  11       33.85        9.17     20.47 o
 -10   2  11       65.62       59.01     19.70 o
  -9   2  11      276.95      288.48     22.80 o
  -8   2  11      185.04      216.83     21.95 o
  -7   2  11      362.36      376.19     13.54 o
  -6   2  11      210.37      193.81     10.49 o
  -5   2  11      515.42      547.34     12.42 o
  -4   2  11      284.80      274.83     10.22 o
  -3   2  11      120.94      104.25      8.99 o
  -2   2  11       27.24       52.06     16.99 o
  -1   2  11      878.23      846.08     18.40 o
   0   2  11      222.59      224.68     16.23 o
   1   2  11      118.37      125.47     10.87 o
   2   2  11     1072.38      963.68     41.65 o
   3   2  11      242.80      240.04     20.42 o
   4   2  11     1393.32     1406.26     41.05 o
   5   2  11      141.22      132.28     29.86 o
   6   2  11      135.80      140.70     22.34 o
   7   2  11       56.57       57.49     22.66 o
   8   2  11      522.87      561.62     27.34 o
   9   2  11        4.59        2.75     23.42 o
  10   2  11      269.69      300.32     26.53 o
  11   2  11       28.71       46.86     25.18 o
 -12   3  11      341.97      369.86     27.44 o
 -11   3  11       16.49       13.01     21.56 o
 -10   3  11      355.91      410.95     23.68 o
  -9   3  11      224.80      216.91     21.81 o
  -8   3  11      565.28      547.27     15.35 o
  -7   3  11     1749.85     1815.14     26.23 o
  -6   3  11       43.14       30.19     10.10 o
  -5   3  11      256.66      242.65     11.99 o
  -4   3  11     1059.20     1155.95     20.01 o
  -3   3  11      118.81      116.10     10.29 o
  -2   3  11      419.44      369.15     19.76 o
  -1   3  11      127.26      122.94      6.38 o
   0   3  11     1886.51     1793.01     30.06 o
   1   3  11      485.03      537.06     31.09 o
   2   3  11     1454.71     1446.99     59.70 o
   3   3  11        4.54        5.66     17.89 o
   4   3  11      579.57      589.92     26.43 o
   5   3  11       75.85       73.88     22.79 o
   6   3  11        7.20       19.20     21.12 o
   7   3  11      209.02      217.83     24.88 o
   8   3  11      631.03      647.25     31.64 o
   9   3  11       34.54       18.90     20.07 o
  10   3  11      138.04      146.70     23.15 o
 -12   4  11       73.17       82.48     21.91 o
 -11   4  11       16.89       22.58     19.78 o
 -10   4  11        9.98       13.54     18.99 o
  -9   4  11        7.04       11.20     17.22 o
  -8   4  11        1.14       12.19     12.20 o
  -7   4  11        8.41       22.92     11.63 o
  -6   4  11      168.77      138.87     12.02 o
  -5   4  11       96.28       81.99     11.03 o
  -4   4  11      356.85      338.17     12.99 o
  -3   4  11       27.88       23.16      9.95 o
  -2   4  11        2.82        0.00     15.34 o
  -1   4  11      128.86      112.55      6.15 o
   0   4  11      463.26      486.70     11.92 o
   1   4  11      301.73      273.18     12.10 o
   2   4  11        0.48        0.00     17.46 o
   3   4  11      850.51      876.83     20.17 o
   4   4  11      164.70      192.10     15.93 o
   5   4  11      126.29      129.59     16.28 o
   6   4  11      304.91      245.33     17.47 o
   7   4  11      180.31      144.62     16.89 o
   8   4  11      737.55      754.19     37.77 o
   9   4  11      146.31      130.61     18.43 o
  10   4  11       40.64       30.60     24.74 o
 -12   5  11       26.32        0.00     39.72 o
 -11   5  11       70.03       95.37     28.63 o
 -10   5  11       13.13        6.40     18.93 o
  -9   5  11      400.68      408.18     17.27 o
  -8   5  11      124.34      145.75     13.69 o
  -7   5  11      837.40      789.75     17.99 o
  -6   5  11      144.05      116.57     12.24 o
  -5   5  11       81.36       64.90     11.05 o
  -4   5  11      110.98      114.11     12.86 o
  -3   5  11      822.77      782.11     17.47 o
  -2   5  11        1.29        1.41     12.30 o
  -1   5  11        9.63        8.11     12.46 o
   0   5  11        0.22        0.00      8.06 o
   1   5  11      721.15      683.48     21.62 o
   2   5  11       64.63       59.69     13.94 o
   3   5  11       63.96       70.57     13.80 o
   4   5  11        1.85        5.57     13.59 o
   5   5  11      478.70      476.69     18.46 o
   6   5  11       21.74       17.90     13.85 o
   7   5  11       44.76       37.57     16.97 o
   8   5  11      260.85      306.76     19.16 o
   9   5  11      203.34      207.96     18.04 o
  10   5  11      190.07      167.08     21.01 o
 -11   6  11      568.26      701.14     46.02 o
 -10   6  11       39.10       41.86     37.14 o
  -9   6  11        1.31       13.33     12.84 o
  -8   6  11      460.49      470.28     22.29 o
  -7   6  11       91.11       88.74     12.94 o
  -6   6  11      215.68      214.30     13.43 o
  -5   6  11      861.45      870.38     17.83 o
  -4   6  11      251.56      265.91     13.59 o
  -3   6  11       82.10       96.27     12.14 o
  -2   6  11      453.78      462.06     15.53 o
  -1   6  11      726.26      702.32     17.43 o
   0   6  11     1295.61     1196.74     45.20 o
   1   6  11     2725.62     2753.28     33.85 o
   2   6  11      316.16      322.90     15.07 o
   3   6  11     1232.58     1183.74     35.57 o
   4   6  11        0.10        4.59     14.30 o
   5   6  11        0.02        0.98     14.08 o
   6   6  11      174.80      153.90     16.65 o
   7   6  11      398.36      401.29     18.43 o
   8   6  11       62.37       85.44     16.27 o
   9   6  11      126.17      109.34     18.19 o
 -11   7  11        4.81        1.26     36.31 o
 -10   7  11       38.71       54.68     17.91 o
  -9   7  11       13.97       18.24     16.78 o
  -8   7  11       89.48       78.11     17.00 o
  -7   7  11       14.71        9.07     25.87 o
  -6   7  11      173.20      176.37     13.40 o
  -5   7  11        0.53        0.86     11.42 o
  -4   7  11      274.04      282.80     13.86 o
  -3   7  11       12.26        8.69     11.57 o
  -2   7  11       81.76       64.18     12.11 o
  -1   7  11      229.44      249.91     13.77 o
   0   7  11      798.70      825.16     16.32 o
   1   7  11      341.72      351.78     19.21 o
   2   7  11      609.48      614.06     17.15 o
   3   7  11        4.04        6.60     16.02 o
   4   7  11      560.53      558.25     37.65 o
   5   7  11      135.67      173.00     16.55 o
   6   7  11        7.05        1.50     15.33 o
   7   7  11        2.65        9.55     15.45 o
   8   7  11       26.52       15.70     16.91 o
   9   7  11       70.19       71.37     17.71 o
 -10   8  11        5.03        4.18     18.94 o
  -9   8  11       98.57      122.34     19.52 o
  -8   8  11      224.88      247.40     21.06 o
  -7   8  11      357.93      393.79     21.19 o
  -6   8  11      532.62      532.65     21.95 o
  -5   8  11       16.18        9.88     16.95 o
  -4   8  11      583.01      560.84     15.69 o
  -3   8  11     1477.05     1406.33     29.92 o
  -2   8  11      923.25      884.77     21.14 o
  -1   8  11       15.48        4.00     11.73 o
   0   8  11       58.22       70.24     16.02 o
   1   8  11      215.86      222.56     13.43 o
   2   8  11        2.38        0.00     12.50 o
   3   8  11       71.66       77.92     14.40 o
   4   8  11      375.74      441.58     29.95 o
   5   8  11      173.27      209.86     20.12 o
   6   8  11     1102.17     1143.45     27.28 o
   7   8  11      106.90      152.55     17.22 o
   8   8  11      227.77      248.43     18.86 o
  -9   9  11      117.12      159.94     21.49 o
  -8   9  11        8.99        0.00     19.70 o
  -7   9  11      121.73      137.99     26.06 o
  -6   9  11       55.12       67.18     19.60 o
  -5   9  11      933.12      910.37     26.64 o
  -4   9  11       55.35       66.41     17.65 o
  -3   9  11      428.70      437.12     21.94 o
  -2   9  11      167.14      150.02     13.83 o
  -1   9  11      100.21       93.94     11.10 o
   0   9  11       13.90       13.81     15.95 o
   1   9  11        0.76        0.00     16.11 o
   2   9  11      330.94      362.38     16.42 o
   3   9  11        1.50        4.27     13.40 o
   4   9  11      116.58      119.12     15.95 o
   5   9  11      295.17      321.14     21.08 o
   6   9  11      108.33      127.22     20.67 o
   7   9  11       58.56       74.35     22.11 o
   8   9  11       21.13       26.20     17.32 o
  -9  10  11      272.81      297.74     24.88 o
  -8  10  11       22.10       14.12     18.70 o
  -7  10  11      210.49      209.94     21.59 o
  -6  10  11        8.67        0.00     18.75 o
  -5  10  11       36.50       38.77     19.08 o
  -4  10  11      224.39      229.23     20.27 o
  -3  10  11       67.78       52.48     17.37 o
  -2  10  11       11.19       16.40     18.00 o
  -1  10  11      410.09      356.70     18.59 o
   0  10  11       17.93       23.22     15.74 o
   1  10  11        3.11        5.81     15.88 o
   2  10  11      311.01      313.49     19.58 o
   3  10  11      446.74      456.34     23.46 o
   4  10  11      131.15      155.57     15.04 o
   5  10  11       18.38       17.67     14.99 o
   6  10  11      271.83      300.93     22.63 o
   7  10  11      100.17      120.55     22.02 o
  -7  11  11      375.31      401.71     27.61 o
  -6  11  11      161.59      176.87     20.25 o
  -5  11  11      454.50      473.87     24.81 o
  -4  11  11      442.09      409.45     24.02 o
  -3  11  11      905.20      894.53     36.92 o
  -2  11  11      816.47      817.85     27.03 o
  -1  11  11       20.46       18.28     28.04 o
   0  11  11      221.08      264.23     22.46 o
   1  11  11       31.45       31.90     15.64 o
   2  11  11     1258.62     1234.26     47.03 o
   3  11  11      260.91      272.92     19.57 o
   4  11  11        0.27        0.00     13.37 o
   5  11  11      343.92      355.76     27.48 o
   6  11  11       85.35      112.52     16.44 o
  -6  12  11       64.91       74.65     19.57 o
  -5  12  11       19.51       23.14     16.03 o
  -4  12  11       47.73       59.35     19.05 o
  -3  12  11        0.94        7.28     18.33 o
  -2  12  11       20.94       19.59     18.66 o
  -1  12  11      158.43      175.43     19.74 o
   0  12  11        0.94        0.00     26.23 o
   1  12  11        2.49       15.52     25.74 o
   2  12  11       10.43       29.78     16.18 o
   3  12  11      225.71      200.60     18.32 o
   4  12  11        6.83        8.01     17.13 o
  -4  13  11      191.39      187.25     20.61 o
  -3  13  11        0.34       21.00     20.36 o
  -2  13  11        3.69       10.98     18.21 o
  -1  13  11      639.96      692.02     25.76 o
   0  13  11      113.59      101.18     29.57 o
   1  13  11      306.84      340.62     31.23 o
   2  13  11       60.09       50.39     23.81 o
 -12   0  12      296.11      462.53     40.39 o
 -11   0  12        6.08       13.57     32.58 o
 -10   0  12       33.03       64.81     30.12 o
  -9   0  12      393.89      412.26     32.60 o
  -8   0  12        2.01       18.14     24.69 o
  -7   0  12      205.84      275.86     30.07 o
  -6   0  12      637.09      630.05     36.98 o
  -5   0  12      416.85      379.74     31.78 o
  -4   0  12     2309.93     2328.33     49.74 o
  -3   0  12       50.14       45.74     10.30 o
  -2   0  12     9040.01     8816.83     85.33 o
  -1   0  12      685.67      719.86     67.68 o
   0   0  12      529.56      564.01     29.17 o
   1   0  12      677.61      671.31     33.31 o
   2   0  12      341.49      280.86     31.60 o
   3   0  12      320.95      303.77     29.40 o
   4   0  12     1065.87     1092.80     43.22 o
   5   0  12      101.98       94.90     26.21 o
   6   0  12       67.27       81.40     33.58 o
   7   0  12       11.38        0.00     33.30 o
   8   0  12      162.02      178.54     30.82 o
   9   0  12       19.84        6.74     34.01 o
  10   0  12     1648.64     1922.52     61.28 o
 -12   1  12        0.00        6.27     22.77 o
 -11   1  12       39.02       60.03     20.77 o
 -10   1  12      242.33      229.95     24.87 o
  -9   1  12      106.80      129.88     21.89 o
  -8   1  12       74.96       72.62     19.64 o
  -7   1  12       84.53       72.48     18.11 o
  -6   1  12        1.87        5.09     20.07 o
  -5   1  12        1.03        0.00     19.90 o
  -4   1  12      851.06      788.71     35.03 o
  -3   1  12      274.65      265.20      8.96 o
  -2   1  12      699.18      736.14     20.19 o
  -1   1  12        1.69        2.61      6.53 o
   0   1  12      733.37      718.24     30.41 o
   1   1  12        4.39        0.00     20.00 o
   2   1  12      579.00      501.64     24.80 o
   3   1  12      232.99      229.66     23.78 o
   4   1  12     1977.93     2058.31     93.77 o
   5   1  12      286.17      259.34     36.73 o
   6   1  12      588.72      591.72     64.04 o
   7   1  12      183.57      158.69     23.47 o
   8   1  12      313.52      310.31     24.68 o
   9   1  12       67.28       51.97     23.74 o
  10   1  12        4.63       23.34     25.90 o
 -12   2  12      117.76      151.01     24.68 o
 -11   2  12       99.50       96.99     22.44 o
 -10   2  12      142.59      177.38     23.34 o
  -9   2  12      115.42      155.59     21.56 o
  -8   2  12      109.94      121.56     20.27 o
  -7   2  12      326.15      349.21     23.53 o
  -6   2  12      514.46      447.50     23.91 o
  -5   2  12      370.36      339.52     12.91 o
  -4   2  12      103.96       87.93      8.89 o
  -3   2  12        0.76        4.43      8.45 o
  -2   2  12      107.88       95.55     16.50 o
  -1   2  12        0.26        0.39     14.24 o
   0   2  12       44.60        9.49     19.07 o
   1   2  12      308.54      312.15     23.19 o
   2   2  12       89.51       73.47     21.32 o
   3   2  12      398.40      421.67     44.83 o
   4   2  12       37.20       28.66     21.75 o
   5   2  12      759.22      723.79     36.73 o
   6   2  12      277.30      281.91     25.74 o
   7   2  12      110.57      116.69     24.99 o
   8   2  12        1.86       10.79     20.45 o
   9   2  12        3.33        4.28     21.87 o
  10   2  12      328.80      336.65     25.21 o
 -11   3  12        1.46        0.00     22.15 o
 -10   3  12       24.36       29.40     22.00 o
  -9   3  12       12.84       25.22     19.17 o
  -8   3  12      174.10      226.08     22.79 o
  -7   3  12       11.39       15.90     19.29 o
  -6   3  12      183.61      169.80     12.18 o
  -5   3  12        1.40        0.00      9.66 o
  -4   3  12     1039.35     1033.99     21.66 o
  -3   3  12     2103.67     2059.51     21.78 o
  -2   3  12      234.89      192.55     20.07 o
  -1   3  12      387.77      347.72     16.84 o
   0   3  12      109.55      121.20     21.24 o
   1   3  12      760.20      785.05     35.44 o
   2   3  12       31.37        3.41     21.84 o
   3   3  12       12.76        9.39     20.22 o
   4   3  12      271.03      240.60     24.56 o
   5   3  12       17.37        3.71     20.32 o
   6   3  12     1018.30     1077.31     80.46 o
   7   3  12       24.19       23.82     20.04 o
   8   3  12        3.56        0.00     21.99 o
   9   3  12      505.19      590.64     35.49 o
  10   3  12       58.64       66.84     27.11 o
 -11   4  12      118.06      126.00     22.18 o
 -10   4  12       30.51       26.08     20.37 o
  -9   4  12      183.90      201.95     22.54 o
  -8   4  12      530.03      554.83     23.94 o
  -7   4  12      964.10      984.32     63.21 o
  -6   4  12       35.64       26.44     11.05 o
  -5   4  12       65.59       44.29     10.95 o
  -4   4  12      152.76      141.68     11.55 o
  -3   4  12      278.59      262.01     12.79 o
  -2   4  12       35.57       20.85     16.67 o
  -1   4  12      711.52      684.90     19.96 o
   0   4  12      339.92      311.56     20.66 o
   1   4  12     2206.41     2247.67     34.47 o
   2   4  12      144.85      130.47     29.37 o
   3   4  12       78.99       76.13     19.70 o
   4   4  12       97.34       86.67     21.09 o
   5   4  12        4.73        0.00     21.09 o
   6   4  12       45.36       17.40     17.53 o
   7   4  12      124.69      114.92     23.37 o
   8   4  12       11.54        0.00     20.59 o
   9   4  12        1.90        0.00     24.54 o
 -11   5  12      663.61      683.82     44.11 o
 -10   5  12      522.50      509.79     31.20 o
  -9   5  12      252.10      294.61     23.30 o
  -8   5  12     1098.01     1037.58     28.55 o
  -7   5  12        0.81        5.08     12.24 o
  -6   5  12     1013.39     1038.30     20.98 o
  -5   5  12      952.65      919.61     17.87 o
  -4   5  12      473.48      471.57     14.94 o
  -3   5  12      128.88      112.06     12.22 o
  -2   5  12      176.02      186.27     18.85 o
  -1   5  12      210.96      225.02     14.94 o
   0   5  12        2.46        7.29     18.61 o
   1   5  12        5.06        0.00     19.23 o
   2   5  12      948.94      998.27     38.46 o
   3   5  12      425.10      458.49     18.27 o
   4   5  12     3136.21     3148.21     32.22 o
   5   5  12      136.61      128.72     16.23 o
   6   5  12      119.44      132.51     16.16 o
   7   5  12      128.40      158.42     17.21 o
   8   5  12      296.39      343.42     20.63 o
   9   5  12        0.21        0.00     18.62 o
 -10   6  12      100.12       82.83     39.38 o
  -9   6  12        4.07       14.39     36.23 o
  -8   6  12      300.08      261.59     29.18 o
  -7   6  12        0.58        1.95     11.85 o
  -6   6  12      109.78      144.54     13.17 o
  -5   6  12      136.27      143.54     13.22 o
  -4   6  12        4.31        0.00     11.58 o
  -3   6  12      374.47      356.50     14.53 o
  -2   6  12      259.25      224.28     32.71 o
  -1   6  12       83.33       85.06     13.59 o
   0   6  12      414.11      369.87     21.69 o
   1   6  12      147.96      176.32     18.95 o
   2   6  12       67.93       68.79     12.63 o
   3   6  12       98.91       85.54     15.82 o
   4   6  12       81.31       91.45     14.79 o
   5   6  12       15.10        9.35     15.39 o
   6   6  12      110.58      115.11     16.36 o
   7   6  12        1.63        2.16     16.42 o
   8   6  12      276.71      307.40     20.42 o
 -10   7  12       81.18      109.51     41.31 o
  -9   7  12       93.98       41.12     39.92 o
  -8   7  12      136.98      146.02     18.47 o
  -7   7  12      109.06      105.65     17.81 o
  -6   7  12        0.44        2.92     12.02 o
  -5   7  12     1197.24     1154.04     20.00 o
  -4   7  12        2.66        0.00     11.85 o
  -3   7  12      334.03      298.88     16.33 o
  -2   7  12      935.56      905.73     29.37 o
  -1   7  12     1235.74     1048.12     24.42 o
   0   7  12        2.41        0.00     17.82 o
   1   7  12        8.99        0.00     17.74 o
   2   7  12       15.02        4.80     12.65 o
   3   7  12     1774.48     1674.14     25.83 o
   4   7  12      468.37      463.15     28.78 o
   5   7  12      173.11      165.89     16.23 o
   6   7  12       32.73       32.37     16.65 o
   7   7  12        8.91       13.98     16.42 o
   8   7  12       11.97       24.14     17.76 o
  -9   8  12      256.34      259.48     43.55 o
  -8   8  12        7.93        4.31     17.78 o
  -7   8  12        0.05        0.00     17.51 o
  -6   8  12        1.76        6.55     17.41 o
  -5   8  12        5.08        0.00     17.07 o
  -4   8  12       27.24       22.02     16.51 o
  -3   8  12       57.49       50.73     11.75 o
  -2   8  12       16.59       10.55     10.48 o
  -1   8  12      432.57      398.47     15.28 o
   0   8  12      277.91      276.69     25.78 o
   1   8  12      125.84      109.73     18.13 o
   2   8  12      145.71      145.05     20.81 o
   3   8  12      884.50      869.14     20.02 o
   4   8  12       59.05       48.78     16.79 o
   5   8  12      383.35      420.88     35.50 o
   6   8  12      330.40      396.06     23.93 o
   7   8  12       30.81       18.23     16.41 o
  -8   9  12       36.86       25.16     18.14 o
  -7   9  12       10.80       16.35     18.61 o
  -6   9  12      155.36      186.11     20.23 o
  -5   9  12       49.93       55.64     18.46 o
  -4   9  12       16.43       28.95     17.60 o
  -3   9  12       84.49       88.86     17.99 o
  -2   9  12       35.72       34.95     13.05 o
  -1   9  12     1633.64     1738.89     43.91 o
   0   9  12       26.48       17.44     16.76 o
   1   9  12        7.67        0.00     17.73 o
   2   9  12        0.02        0.00     17.34 o
   3   9  12        2.98       11.13     17.94 o
   4   9  12      284.49      302.91     17.29 o
   5   9  12        0.27       17.77     17.43 o
   6   9  12        0.06        1.16     18.51 o
   7   9  12      663.23      726.62     30.36 o
  -7  10  12       38.10       43.47     20.02 o
  -6  10  12        5.50        4.82     18.07 o
  -5  10  12       30.57       47.09     18.37 o
  -4  10  12      154.58      155.65     21.13 o
  -3  10  12      211.80      216.99     20.75 o
  -2  10  12        3.80        0.00     17.33 o
  -1  10  12      109.66       99.45     16.37 o
   0  10  12       29.42       33.15     16.27 o
   1  10  12       45.93       35.12     17.35 o
   2  10  12      105.74      103.12     18.73 o
   3  10  12       62.66       58.34     16.88 o
   4  10  12       32.85       25.85     17.87 o
   5  10  12        5.11        8.46     15.94 o
   6  10  12       19.10       11.87     20.49 o
  -6  11  12       81.93      101.73     20.92 o
  -5  11  12       90.96       97.73     19.22 o
  -4  11  12      268.75      272.89     22.61 o
  -3  11  12       38.58       12.30     20.26 o
  -2  11  12        2.33        0.00     20.14 o
  -1  11  12       88.04       91.72     29.97 o
   0  11  12       11.55       10.95     24.22 o
   1  11  12       12.39       13.39     16.55 o
   2  11  12      201.22      195.18     19.87 o
   3  11  12        5.26        5.19     16.51 o
   4  11  12        1.47        0.00     17.12 o
  -4  12  12       30.58       31.79     20.50 o
  -3  12  12        2.58        0.51     19.81 o
  -2  12  12      394.56      380.16     22.57 o
  -1  12  12       32.07       38.30     21.05 o
   0  12  12      483.96      509.12     34.87 o
   1  12  12       22.30       41.53     26.16 o
   2  12  12       29.10       77.45     27.60 o
 -11   1  13      218.37      254.23     26.97 o
 -10   1  13      190.45      181.17     22.71 o
  -9   1  13      408.97      417.57     25.65 o
  -8   1  13        2.45       17.49     19.96 o
  -7   1  13      131.24      113.55     20.04 o
  -6   1  13       59.87       58.09     20.08 o
  -5   1  13      103.26       79.85     19.51 o
  -4   1  13       96.81       82.87     21.41 o
  -3   1  13      376.91      403.07     22.42 o
  -2   1  13       88.75       71.08     20.14 o
  -1   1  13      438.01      446.01     22.83 o
   0   1  13      233.23      244.84     16.85 o
   1   1  13      269.45      255.27     21.71 o
   2   1  13      416.11      344.83     23.06 o
   3   1  13      715.25      757.86     32.39 o
   4   1  13       80.28       75.25     23.11 o
   5   1  13        7.29        1.32     20.99 o
   6   1  13       46.84       18.95     24.21 o
   7   1  13       44.79       63.45     25.44 o
   8   1  13       81.40       80.42     22.07 o
   9   1  13       20.18        0.00     27.08 o
 -11   2  13       38.70       31.44     22.70 o
 -10   2  13      471.06      429.39     26.47 o
  -9   2  13      350.12      325.16     25.99 o
  -8   2  13       84.85       82.95     21.12 o
  -7   2  13       75.84       71.79     20.36 o
  -6   2  13        6.36        0.00     21.03 o
  -5   2  13      565.26      579.19     25.08 o
  -4   2  13       39.42       39.01     19.71 o
  -3   2  13       38.85       32.03      8.74 o
  -2   2  13      609.91      550.93     27.01 o
  -1   2  13      463.87      477.06     44.38 o
   0   2  13      899.97      859.05     29.03 o
   1   2  13      261.90      256.70     30.27 o
   2   2  13      490.43      476.01     25.17 o
   3   2  13     1174.56     1157.19     49.26 o
   4   2  13      215.52      238.86     21.88 o
   5   2  13      530.88      526.54     27.43 o
   6   2  13      401.07      425.77     32.17 o
   7   2  13       73.39      105.75     23.40 o
   8   2  13       37.04       30.62     21.77 o
   9   2  13        1.10        0.00     23.34 o
 -11   3  13       59.68       85.21     23.47 o
 -10   3  13       35.42       28.70     20.89 o
  -9   3  13       55.98       90.10     22.68 o
  -8   3  13      390.71      440.11     25.69 o
  -7   3  13      211.18      215.49     22.66 o
  -6   3  13      233.03      213.19     20.36 o
  -5   3  13        0.00        0.00     19.17 o
  -4   3  13     1379.62     1363.20     20.16 o
  -3   3  13        5.44        1.56     10.31 o
  -2   3  13      971.80      882.43     26.88 o
  -1   3  13       23.42        6.77     13.86 o
   0   3  13       12.02        9.27     20.80 o
   1   3  13       22.62       29.46     18.51 o
   2   3  13        4.30        0.01     18.32 o
   3   3  13      428.15      492.15     26.96 o
   4   3  13      269.75      341.44     44.63 o
   5   3  13        0.15        0.00     19.21 o
   6   3  13      750.92      788.25     30.53 o
   7   3  13        0.50       13.61     20.24 o
   8   3  13      389.08      463.99     30.13 o
 -10   4  13      751.38      728.79     65.62 o
  -9   4  13      123.68      104.97     21.08 o
  -8   4  13       22.13       44.13     20.55 o
  -7   4  13       33.96       40.05     20.88 o
  -6   4  13        1.61        0.00     18.88 o
  -5   4  13      135.18      100.83     20.51 o
  -4   4  13      138.29      138.76     11.97 o
  -3   4  13      109.46       97.41     11.61 o
  -2   4  13        5.19        0.00     17.94 o
  -1   4  13      166.69      156.66     16.06 o
   0   4  13       64.62       82.33     18.90 o
   1   4  13      285.15      258.33     20.81 o
   2   4  13       35.69       27.75     29.85 o
   3   4  13       15.74       16.29     19.53 o
   4   4  13      424.40      422.70     24.06 o
   5   4  13      122.46      126.85     24.49 o
   6   4  13      178.11      179.68     22.65 o
   7   4  13        1.48       12.26     21.04 o
   8   4  13        7.05        7.48     21.89 o
 -10   5  13      143.14      121.42     39.96 o
  -9   5  13       28.10       73.19     21.97 o
  -8   5  13       72.70       67.76     20.56 o
  -7   5  13      137.65      177.27     21.05 o
  -6   5  13       30.15       28.25     18.26 o
  -5   5  13       29.41       16.39     11.82 o
  -4   5  13      143.18      110.95     11.97 o
  -3   5  13      161.95      175.26     16.64 o
  -2   5  13        3.63        1.22     17.43 o
  -1   5  13       60.32       50.99     14.71 o
   0   5  13       16.13       19.04     17.35 o
   1   5  13      478.39      474.69     49.57 o
   2   5  13        0.52        4.36     17.84 o
   3   5  13      245.25      182.59     31.89 o
   4   5  13      130.03      112.48     20.94 o
   5   5  13      146.06      126.76     21.80 o
   6   5  13       76.89       59.38     19.76 o
   7   5  13      160.28      180.61     25.78 o
   8   5  13      286.56      311.10     25.28 o
  -9   6  13      133.97      194.41     42.83 o
  -8   6  13      341.74      403.26     43.93 o
  -7   6  13      157.74      184.68     20.55 o
  -6   6  13       11.16       16.15     16.60 o
  -5   6  13      204.63      204.81     14.34 o
  -4   6  13       57.90       52.13     12.04 o
  -3   6  13      412.12      414.94     15.23 o
  -2   6  13        3.17        5.99     17.50 o
  -1   6  13      956.54      920.91     24.99 o
   0   6  13      123.36      135.59     18.67 o
   1   6  13       18.77        5.39     16.73 o
   2   6  13       91.79       97.08     19.36 o
   3   6  13      154.04      121.97     31.60 o
   4   6  13       18.01       26.14     16.95 o
   5   6  13       68.16      102.46     15.11 o
   6   6  13        3.81        1.60     15.45 o
   7   6  13      533.01      592.71     22.41 o
  -9   7  13       46.10       39.86     38.95 o
  -8   7  13        4.58       35.28     38.30 o
  -7   7  13        4.52        0.00     36.52 o
  -6   7  13      100.76       82.25     16.50 o
  -5   7  13      241.25      241.22     14.31 o
  -4   7  13       26.26       28.99     12.30 o
  -3   7  13      243.52      253.17     14.67 o
  -2   7  13        1.06        9.48     16.84 o
  -1   7  13       27.99       42.33     13.32 o
   0   7  13      263.60      282.96     20.34 o
   1   7  13       14.83        2.51     17.69 o
   2   7  13       42.98       50.40     19.69 o
   3   7  13        0.16        0.00     18.58 o
   4   7  13        0.00        0.00     30.05 o
   5   7  13        6.38        6.49     17.02 o
   6   7  13        8.76       14.28     15.54 o
   7   7  13        5.16        0.00     17.61 o
  -8   8  13       67.16      105.80     40.81 o
  -7   8  13       21.68       42.41     37.75 o
  -6   8  13      217.44      234.96     20.23 o
  -5   8  13      460.24      458.66     21.92 o
  -4   8  13       52.42       53.72     17.58 o
  -3   8  13      431.50      445.26     25.50 o
  -2   8  13        0.43        1.35     12.41 o
  -1   8  13       24.97       30.16     13.12 o
   0   8  13        2.57        0.00     17.33 o
   1   8  13      244.22      221.42     23.49 o
   2   8  13      518.23      526.61     47.88 o
   3   8  13       86.06       78.16     20.86 o
   4   8  13      111.74       95.49     20.44 o
   5   8  13        4.45        0.00     29.14 o
   6   8  13       66.01       88.54     19.91 o
  -7   9  13      204.95      217.30     34.45 o
  -6   9  13      386.86      364.78     22.38 o
  -5   9  13       82.22       86.69     19.22 o
  -4   9  13       56.19       57.74     18.59 o
  -3   9  13       94.13      111.52     19.34 o
  -2   9  13      168.51      200.82     21.20 o
  -1   9  13      475.44      485.27     24.18 o
   0   9  13        1.47        1.59     17.01 o
   1   9  13        1.78        0.00     16.41 o
   2   9  13      157.75      172.87     20.84 o
   3   9  13       36.61       55.32     17.79 o
   4   9  13        0.62        5.48     17.97 o
   5   9  13      108.07      102.02     20.00 o
  -6  10  13      203.50      195.74     21.47 o
  -5  10  13      250.34      239.71     21.76 o
  -4  10  13       63.94       85.51     20.24 o
  -3  10  13      117.38      131.49     20.29 o
  -2  10  13      120.03      128.02     22.42 o
  -1  10  13       87.85       83.24     26.48 o
   0  10  13       54.46       76.66     17.87 o
   1  10  13      106.54      100.06     19.24 o
   2  10  13       37.95       40.43     18.01 o
   3  10  13        4.66        0.00     18.12 o
   4  10  13        3.70        3.80     19.30 o
  -4  11  13       74.20      100.94     20.62 o
  -3  11  13       70.86       60.82     19.64 o
  -2  11  13      586.28      575.99     24.69 o
  -1  11  13        0.55        0.00     20.24 o
   0  11  13       63.21       85.12     28.48 o
   1  11  13      544.96      603.18     36.73 o
   2  11  13        1.30        9.61     17.28 o
 -10   0  14        7.70       10.76     29.76 o
  -9   0  14       50.72       51.61     33.97 o
  -8   0  14      526.01      644.51     40.03 o
  -7   0  14      494.11      576.61     36.02 o
  -6   0  14      417.18      373.15     32.51 o
  -5   0  14      185.60      206.90     28.63 o
  -4   0  14       95.43      103.61     26.15 o
  -3   0  14       43.56       41.44     24.24 o
  -2   0  14      863.94      740.24     35.12 o
  -1   0  14      205.77      219.05     30.76 o
   0   0  14       56.36       88.36     28.24 o
   1   0  14     1186.69     1339.84     47.55 o
   2   0  14      284.40      291.55     30.27 o
   3   0  14       81.12       79.49     32.41 o
   4   0  14       10.75       27.93     29.92 o
   5   0  14      168.22      178.01     34.83 o
   6   0  14     1421.59     1454.57     49.37 o
   7   0  14      103.85       80.77     33.42 o
   8   0  14       83.00       85.24     40.31 o
 -10   1  14        0.15        1.58     24.10 o
  -9   1  14       19.35       28.93     22.47 o
  -8   1  14        0.40       11.02     20.35 o
  -7   1  14      132.02      101.98     20.43 o
  -6   1  14        4.78       24.65     23.56 o
  -5   1  14       47.16       38.64     21.16 o
  -4   1  14        0.72        6.56     20.87 o
  -3   1  14       12.88        3.22     19.99 o
  -2   1  14        3.27        7.07     17.99 o
  -1   1  14      167.53      140.25     21.57 o
   0   1  14        5.06        0.00     15.38 o
   1   1  14      347.85      361.21     25.68 o
   2   1  14      200.15      209.60     20.96 o
   3   1  14       55.36       78.43     22.07 o
   4   1  14      148.35      123.59     21.35 o
   5   1  14        1.00        0.00     23.78 o
   6   1  14       72.23       61.88     21.85 o
   7   1  14       41.24       47.81     23.98 o
   8   1  14        0.12        0.00     26.30 o
 -10   2  14       15.12       11.25     23.01 o
  -9   2  14      148.49      185.20     25.01 o
  -8   2  14       29.43       14.41     20.41 o
  -7   2  14        0.29        0.03     22.04 o
  -6   2  14       11.87        2.00     19.51 o
  -5   2  14       40.33       30.79     19.76 o
  -4   2  14      105.27      119.28     21.66 o
  -3   2  14      455.31      416.06     22.79 o
  -2   2  14        3.95        6.62     17.30 o
  -1   2  14      186.51      183.33     21.32 o
   0   2  14      159.00      181.80     16.23 o
   1   2  14        1.48        0.00     17.55 o
   2   2  14      283.15      229.04     23.54 o
   3   2  14      283.67      270.41     21.04 o
   4   2  14        2.06        8.62     19.91 o
   5   2  14        4.94        3.70     24.34 o
   6   2  14        7.22       11.14     23.96 o
   7   2  14       54.00       40.97     25.93 o
   8   2  14       25.56       21.71     24.31 o
 -10   3  14      162.74       92.98     22.77 o
  -9   3  14       46.74       37.85     22.41 o
  -8   3  14      198.80      199.01     23.64 o
  -7   3  14      425.45      478.18     26.94 o
  -6   3  14      106.82      119.82     23.38 o
  -5   3  14       33.00       25.56     18.66 o
  -4   3  14       19.91       21.73     20.23 o
  -3   3  14       33.81       26.53     18.39 o
  -2   3  14        0.94        3.74     19.58 o
  -1   3  14      334.06      277.80     21.22 o
   0   3  14      137.03      178.42     17.75 o
   1   3  14      654.86      722.58     48.05 o
   2   3  14      104.18      116.93     30.79 o
   3   3  14      137.20      110.93     23.73 o
   4   3  14        0.01        0.00     23.49 o
   5   3  14      531.24      551.43     26.30 o
   6   3  14        3.92        6.51     22.90 o
   7   3  14      254.15      272.84     25.79 o
  -9   4  14       63.52       54.01     21.73 o
  -8   4  14      119.47      131.88     21.09 o
  -7   4  14      201.58      262.19     24.00 o
  -6   4  14       52.81       40.65     20.26 o
  -5   4  14        9.19       12.11     19.64 o
  -4   4  14        3.59        0.00     20.29 o
  -3   4  14      167.64      176.13     18.47 o
  -2   4  14       11.32        1.98     19.18 o
  -1   4  14       58.50       62.36     18.39 o
   0   4  14      251.30      223.61     22.30 o
   1   4  14      568.66      571.55     25.16 o
   2   4  14      351.53      332.08     25.02 o
   3   4  14      150.12      153.27     21.15 o
   4   4  14       29.65       18.57     19.38 o
   5   4  14      163.05      199.42     25.97 o
   6   4  14        4.29        4.42     22.97 o
   7   4  14      340.33      337.00     31.20 o
  -9   5  14      348.22      365.82     43.91 o
  -8   5  14        4.77        7.67     21.06 o
  -7   5  14      128.57      123.29     23.79 o
  -6   5  14       18.74        8.36     19.33 o
  -5   5  14      157.62      140.21     19.30 o
  -4   5  14      327.22      267.55     21.72 o
  -3   5  14      241.09      235.84     13.95 o
  -2   5  14      856.76      817.68     26.28 o
  -1   5  14       59.45       47.72     13.93 o
   0   5  14        7.98        0.00     17.83 o
   1   5  14       22.53       19.24     18.62 o
   2   5  14      205.16      193.00     22.46 o
   3   5  14      153.24      204.55     32.40 o
   4   5  14       19.11       27.25     22.29 o
   5   5  14        6.88       12.41     20.53 o
   6   5  14       62.25       67.40     23.94 o
   7   5  14      120.26      134.76     26.63 o
  -8   6  14       22.53       50.16     40.04 o
  -7   6  14      147.27      168.25     40.48 o
  -6   6  14       40.44       20.94     19.35 o
  -5   6  14      216.21      192.63     20.62 o
  -4   6  14       35.74       31.87     17.55 o
  -3   6  14       44.80       59.59     12.34 o
  -2   6  14      338.86      315.35     21.15 o
  -1   6  14        3.33        0.25     14.29 o
   0   6  14        7.10        1.24     18.91 o
   1   6  14      494.05      445.55     23.61 o
   2   6  14       43.72       41.67     20.03 o
   3   6  14        0.09        0.00     20.16 o
   4   6  14      130.17      124.44     32.80 o
   5   6  14      181.21      188.63     24.77 o
   6   6  14        2.67        0.00     22.94 o
  -8   7  14        5.69       56.28     40.90 o
  -7   7  14        0.00        5.70     38.87 o
  -6   7  14       62.29       73.53     37.71 o
  -5   7  14      251.27      249.98     39.99 o
  -4   7  14       46.59       24.02     12.51 o
  -3   7  14        9.21        0.00     12.53 o
  -2   7  14        8.31       28.37     13.30 o
  -1   7  14       10.40        7.33     14.05 o
   0   7  14        5.79        1.64     14.36 o
   1   7  14       68.83       72.44     18.98 o
   2   7  14      157.90      151.26     20.92 o
   3   7  14       72.53       50.03     21.17 o
   4   7  14       28.83       42.54     20.86 o
   5   7  14      142.81      154.01     34.65 o
  -7   8  14        2.68        0.00     35.55 o
  -6   8  14       96.05      133.33     31.75 o
  -5   8  14       70.26       36.78     31.31 o
  -4   8  14       20.71       18.20     17.07 o
  -3   8  14       18.63        2.45     17.46 o
  -2   8  14       62.47       47.05     18.38 o
  -1   8  14        0.14        0.24     13.32 o
   0   8  14       70.74       62.31     13.70 o
   1   8  14        4.95        0.27     19.38 o
   2   8  14      130.56      157.74     20.73 o
   3   8  14        0.93       13.28     19.67 o
   4   8  14      148.80      147.26     25.46 o
  -5   9  14      514.40      656.24     45.81 o
  -4   9  14       12.45        6.84     17.18 o
  -3   9  14        7.08        0.00     17.89 o
  -2   9  14       29.99       17.18     18.65 o
  -1   9  14       11.89        7.34     17.97 o
   0   9  14       37.85       40.77     18.15 o
   1   9  14       24.35       33.80     18.94 o
   2   9  14       30.28       33.58     18.92 o
   3   9  14      566.39      627.36     49.12 o
  -3  10  14       83.94       78.42     20.23 o
  -2  10  14      173.19      139.63     21.60 o
  -1  10  14        3.26       27.20     26.44 o
   0  10  14       16.88       26.78     32.00 o
   1  10  14       16.72       11.88     17.18 o
  -9   1  15        8.92        9.85     21.99 o
  -8   1  15       77.44       76.42     22.35 o
  -7   1  15        0.70        1.72     23.37 o
  -6   1  15       16.03       16.70     20.84 o
  -5   1  15      641.42      677.33     28.91 o
  -4   1  15       19.37        2.31     19.09 o
  -3   1  15       77.43       63.41     19.09 o
  -2   1  15       63.80       48.77     20.27 o
  -1   1  15      417.93      415.20     24.53 o
   0   1  15       37.66       40.57     21.21 o
   1   1  15        1.10       13.02     22.32 o
   2   1  15      511.54      565.13     27.49 o
   3   1  15       23.65       33.86     21.52 o
   4   1  15        7.57        0.00     22.48 o
   5   1  15        1.77        7.70     21.76 o
   6   1  15       80.73       67.24     25.18 o
  -8   2  15        9.86       11.71     22.77 o
  -7   2  15       24.48       14.74     20.49 o
  -6   2  15      203.18      206.41     24.49 o
  -5   2  15       85.54       86.59     20.81 o
  -4   2  15      266.74      259.58     24.19 o
  -3   2  15      115.53       81.83     20.26 o
  -2   2  15      307.11      262.07     21.74 o
  -1   2  15      257.33      201.28     21.69 o
   0   2  15       31.70       42.44     16.06 o
   1   2  15       18.43       17.99     20.37 o
   2   2  15        2.23       18.48     21.56 o
   3   2  15       30.57       18.90     22.38 o
   4   2  15      161.70      131.10     23.81 o
   5   2  15       40.22       16.56     24.38 o
   6   2  15        6.26       11.80     24.74 o
  -8   3  15      299.11      344.40     26.27 o
  -7   3  15        9.54        5.04     22.35 o
  -6   3  15      112.37      119.90     21.39 o
  -5   3  15       29.05       20.45     19.92 o
  -4   3  15        6.26        5.27     20.95 o
  -3   3  15       27.30       18.85     19.51 o
  -2   3  15       13.24       22.44     18.65 o
  -1   3  15        0.67        0.14     18.79 o
   0   3  15      139.14      149.46     17.12 o
   1   3  15        3.60        0.00     19.76 o
   2   3  15      424.22      438.24     46.45 o
   3   3  15       37.66       58.37     19.04 o
   4   3  15       39.03       41.55     23.60 o
   5   3  15        6.70       11.33     22.65 o
   6   3  15      121.03      147.35     26.48 o
  -8   4  15       20.86       45.71     22.04 o
  -7   4  15       48.15       28.61     20.42 o
  -6   4  15       21.36        0.00     19.89 o
  -5   4  15       44.21       46.31     21.51 o
  -4   4  15        0.08        0.00     19.90 o
  -3   4  15        0.71       13.15     20.04 o
  -2   4  15        0.31        0.36     19.44 o
  -1   4  15       45.59       44.02     19.67 o
   0   4  15       14.29       11.24     15.73 o
   1   4  15      567.48      549.95     52.50 o
   2   4  15      341.13      266.16     22.87 o
   3   4  15       82.54       94.54     32.14 o
   4   4  15        9.49       16.90     21.53 o
   5   4  15      152.51      148.86     26.24 o
  -7   5  15       85.14       75.08     20.15 o
  -6   5  15        0.02        1.36     20.24 o
  -5   5  15        1.20        0.00     19.71 o
  -4   5  15       71.81       78.84     20.97 o
  -3   5  15      326.65      299.06     22.83 o
  -2   5  15      330.83      322.47     23.25 o
  -1   5  15      127.94      116.40     20.71 o
   0   5  15       21.39       18.30     15.19 o
   1   5  15        0.16       11.24     21.91 o
   2   5  15        8.09       11.08     19.94 o
   3   5  15        4.95        1.05     22.40 o
   4   5  15       19.39       12.05     31.41 o
   5   5  15       95.89      145.79     26.21 o
  -7   6  15      213.12      215.12     36.84 o
  -6   6  15       15.09       13.11     29.77 o
  -5   6  15        1.69        0.00     17.74 o
  -4   6  15       26.56        3.71     17.71 o
  -3   6  15       42.05       60.24     18.55 o
  -2   6  15       11.34       25.38     18.06 o
  -1   6  15        0.15        0.00     18.09 o
   0   6  15      446.65      477.31     19.72 o
   1   6  15     1488.40     1642.25    131.40 o
   2   6  15       11.04        8.34     20.48 o
   3   6  15      302.96      321.18     34.32 o
   4   6  15        3.50       31.65     31.60 o
  -6   7  15       11.63       18.98     33.82 o
  -5   7  15        4.33       11.80     36.82 o
  -4   7  15        1.16        0.00     37.33 o
  -3   7  15      472.59      475.51     23.89 o
  -2   7  15       21.16       14.07     17.35 o
  -1   7  15       58.97       40.56     14.79 o
   0   7  15       33.67       42.99     15.38 o
   1   7  15       21.82       18.55     19.81 o
   2   7  15      187.16      160.21     21.53 o
   3   7  15       21.25       40.19     21.71 o
  -4   8  15      348.87      337.66     35.13 o
  -3   8  15       13.39        0.00     36.04 o
  -2   8  15      316.03      331.67     21.99 o
  -1   8  15       19.99       16.15     17.53 o
   0   8  15        0.23        6.58     14.84 o
   1   8  15        1.76        6.60     18.94 o
   2   8  15      196.25      201.25     21.97 o
  -7   0  16      107.09       99.32     32.37 o
  -6   0  16      219.42      242.65     36.46 o
  -5   0  16        2.10       11.81     30.31 o
  -4   0  16      309.57      283.95     35.65 o
  -3   0  16      353.69      343.59     35.55 o
  -2   0  16      435.02      364.54     32.14 o
  -1   0  16       39.66       25.24     28.52 o
   0   0  16      649.43      668.77     37.95 o
   1   0  16        7.26       18.86     27.38 o
   2   0  16     1577.04     1755.17     51.93 o
   3   0  16       13.90       27.13     29.17 o
   4   0  16       60.69       99.20     38.16 o
  -7   1  16      116.34       97.04     23.86 o
  -6   1  16       13.42        0.94     21.02 o
  -5   1  16        0.58        6.55     21.22 o
  -4   1  16       50.57       36.33     22.06 o
  -3   1  16       20.25        2.89     18.98 o
  -2   1  16       36.32       36.33     21.62 o
  -1   1  16        2.35        0.00     19.80 o
   0   1  16       62.27       60.58     19.64 o
   1   1  16      617.38      540.68     26.10 o
   2   1  16       82.72      123.40     25.60 o
   3   1  16       39.18       55.33     24.39 o
   4   1  16        0.98        0.00     23.87 o
  -7   2  16       25.10       46.53     23.97 o
  -6   2  16       92.57      105.05     24.48 o
  -5   2  16      352.41      363.42     28.54 o
  -4   2  16        4.89       14.59     19.48 o
  -3   2  16        5.44       17.53     21.30 o
  -2   2  16        9.14        0.00     19.35 o
  -1   2  16      304.33      298.08     24.46 o
   0   2  16        0.80       10.44     20.07 o
   1   2  16       73.44       84.58     18.08 o
   2   2  16       15.49       11.58     19.92 o
   3   2  16       26.85       38.95     22.22 o
   4   2  16      131.39      160.21     25.77 o
  -6   3  16       48.29       44.10     20.17 o
  -5   3  16       74.53       68.93     20.56 o
  -4   3  16       19.13       24.39     21.11 o
  -3   3  16      185.18      200.23     23.54 o
  -2   3  16       44.85       49.33     21.00 o
  -1   3  16      102.67       86.39     20.46 o
   0   3  16      257.11      221.95     21.13 o
   1   3  16      200.76      258.60     24.76 o
   2   3  16      104.16       88.19     23.92 o
   3   3  16       12.24        0.00     35.19 o
   4   3  16        0.18        0.00     22.69 o
  -6   4  16        4.10        0.00     21.96 o
  -5   4  16       96.84       90.33     22.74 o
  -4   4  16       23.26        8.12     21.34 o
  -3   4  16      144.39      154.14     22.41 o
  -2   4  16        4.59        5.44     18.86 o
  -1   4  16       10.56        9.49     18.47 o
   0   4  16        4.18       12.09     17.27 o
   1   4  16      127.73      124.84     21.47 o
   2   4  16      309.18      276.28     25.86 o
   3   4  16       89.03       96.35     24.13 o
  -5   5  16        5.45        0.28     20.43 o
  -4   5  16      255.40      231.51     22.16 o
  -3   5  16       49.47       32.34     18.18 o
  -2   5  16        3.36        1.16     18.93 o
  -1   5  16        1.36        0.00     19.89 o
   0   5  16      135.65      134.34     17.03 o
   1   5  16        0.26        3.23     22.45 o
   2   5  16       11.64       11.46     23.15 o
   3   5  16      240.83      259.90     26.53 o
  -4   6  16        7.05       24.02     19.27 o
  -3   6  16      116.76      108.52     21.70 o
  -2   6  16        3.79        0.00     19.98 o
  -1   6  16        7.28       26.73     19.57 o
   0   6  16       12.01       13.86     16.13 o
   1   6  16       54.57       59.21     21.53 o
  -1   7  16       25.77       19.02     18.51 o
  -4   1  17        0.73       21.00     20.35 o
  -3   1  17        8.89        0.00     21.90 o
  -2   1  17       19.42        8.69     21.98 o
  -1   1  17      153.88      171.02     22.45 o
   0   1  17       35.56       36.51     21.94 o
   1   1  17        8.29       16.31     20.30 o
   2   1  17      163.07      173.32     26.52 o
  -4   2  17      109.22      118.59     27.17 o
  -3   2  17        6.35        0.18     23.02 o
  -2   2  17        1.32        7.47     21.58 o
  -1   2  17      144.70      131.32     20.84 o
   0   2  17        0.04        5.75     20.96 o
   1   2  17      248.61      248.46     23.80 o
  -3   3  17       13.95       14.66     22.44 o
  -2   3  17       42.10       48.47     20.83 o
  -1   3  17       24.61       17.50     19.34 o
   0   3  17       20.02       33.82     24.46 o
   1   3  17        2.00       11.02     15.82 o
  -1   4  17       28.48       27.31     21.12 o
 
